# Supplementary material for: DABCO-Catalyzed Mono-/Diallylation of N-Unsubstituted Isatin N,N′-Cyclic Azomethine Imine 1,3-Dipoles with Morita-Baylis-Hillman Carbonates
Source: Molecules. 2023 Mar 28;28(7):3002. doi: 10.3390/molecules28073002 (PMC10095907; doi:10.3390/molecules28073002)
Supplement: Supplementary file 1 [file molecules-28-03002-s001.zip]

Archive with 2 entries (2 files):
- 3 i.cif
- molecules-2290215-supplementary-final.pdf
