# Supplementary material for: DABCO-Catalyzed Mono-/Diallylation of N-Unsubstituted Isatin N,N′-Cyclic Azomethine Imine 1,3-Dipoles with Morita-Baylis-Hillman Carbonates
Source: Molecules. 2023 Mar 28;28(7):3002. doi: 10.3390/molecules28073002 (PMC10095907; doi:10.3390/molecules28073002)
Supplement: Supplementary file 1 [file molecules-28-03002-s001.zip › 3 i.cif]

data_111
_audit_creation_date               2021-08-12
_audit_creation_method
;
Olex2 1.2
(compiled 2018.05.29 svn.r3508 for OlexSys, GUI svn.r5506)
;
_shelx_SHELXL_version_number       '2018/3'
_audit_contact_author_address      ?
_audit_contact_author_email        ?
_audit_contact_author_name         ''
_audit_contact_author_phone        ?
_publ_contact_author_id_orcid      ?
_publ_section_references
;
Dolomanov, O.V., Bourhis, L.J., Gildea, R.J, Howard, J.A.K. & Puschmann, H.
 (2009), J. Appl. Cryst. 42, 339-341.

Palatinus, L. & Chapuis, G. (2007). J. Appl. Cryst., 40, 786-790;
Palatinus, L. & van der Lee, A. (2008). J. Appl. Cryst. 41, 975-984;
Palatinus, L., Prathapa, S. J. & van Smaalen, S. (2012). J. Appl. Cryst. 45,
 575-580.

Sheldrick, G.M. (2008). Acta Cryst. A64, 112-122.
;
_chemical_name_common              ?
_chemical_name_systematic          ?
_chemical_formula_moiety           'C28 H32 N4 O10'
_chemical_formula_sum              'C28 H32 N4 O10'
_chemical_formula_weight           584.57
_chemical_melting_point            ?
loop_
  _atom_type_symbol
  _atom_type_description
  _atom_type_scat_dispersion_real
  _atom_type_scat_dispersion_imag
  _atom_type_scat_source
 'C' 'C' 0.0033 0.0016 'International Tables Vol C Tables 4.2.6.8 and 6.1.1.4'
 'H' 'H' 0.0000 0.0000 'International Tables Vol C Tables 4.2.6.8 and 6.1.1.4'
 'N' 'N' 0.0061 0.0033 'International Tables Vol C Tables 4.2.6.8 and 6.1.1.4'
 'O' 'O' 0.0106 0.0060 'International Tables Vol C Tables 4.2.6.8 and 6.1.1.4'

_shelx_space_group_comment
;
The symmetry employed for this shelxl refinement is uniquely defined
by the following loop, which should always be used as a source of
symmetry information in preference to the above space-group names.
They are only intended as comments.
;
_space_group_crystal_system        'triclinic'
_space_group_IT_number             2
_space_group_name_H-M_alt          'P -1'
_space_group_name_Hall             '-P 1'
loop_
  _space_group_symop_operation_xyz
 'x, y, z'
 '-x, -y, -z'

_cell_length_a                     10.738(2)
_cell_length_b                     10.755(2)
_cell_length_c                     14.284(3)
_cell_angle_alpha                  67.993(6)
_cell_angle_beta                   88.754(8)
_cell_angle_gamma                  79.339(6)
_cell_volume                       1501.0(5)
_cell_formula_units_Z              2
_cell_measurement_reflns_used      9872
_cell_measurement_temperature      293(2)
_cell_measurement_theta_max        26.753
_cell_measurement_theta_min        2.998
_shelx_estimated_absorpt_T_max     0.981
_shelx_estimated_absorpt_T_min     0.965
_exptl_absorpt_coefficient_mu      0.099
_exptl_absorpt_correction_T_max    0.7456
_exptl_absorpt_correction_T_min    0.7083
_exptl_absorpt_correction_type     'multi-scan'
_exptl_absorpt_process_details
;
SADABS-2016/2 (Bruker,2016/2) was used for absorption correction.
wR2(int) was 0.0639 before and 0.0517 after correction.
The Ratio of minimum to maximum transmission is 0.9500.
The \l/2 correction factor is Not present.
;
_exptl_absorpt_special_details     ?
_exptl_crystal_colour              yellow
_exptl_crystal_density_diffrn      1.293
_exptl_crystal_density_meas        ?
_exptl_crystal_density_method      ?
_exptl_crystal_description         block
_exptl_crystal_F_000               616
_exptl_crystal_size_max            0.36
_exptl_crystal_size_mid            0.32
_exptl_crystal_size_min            0.19
_exptl_transmission_factor_max     ?
_exptl_transmission_factor_min     ?
_diffrn_reflns_av_R_equivalents    0.0363
_diffrn_reflns_av_unetI/netI       0.0362
_diffrn_reflns_Laue_measured_fraction_full  0.997
_diffrn_reflns_Laue_measured_fraction_max  0.994
_diffrn_reflns_limit_h_max         13
_diffrn_reflns_limit_h_min         -14
_diffrn_reflns_limit_k_max         14
_diffrn_reflns_limit_k_min         -14
_diffrn_reflns_limit_l_max         18
_diffrn_reflns_limit_l_min         -18
_diffrn_reflns_number              32080
_diffrn_reflns_point_group_measured_fraction_full  0.997
_diffrn_reflns_point_group_measured_fraction_max  0.994
_diffrn_reflns_theta_full          25.242
_diffrn_reflns_theta_max           27.728
_diffrn_reflns_theta_min           2.997
_diffrn_ambient_temperature        293(2)
_diffrn_detector_area_resol_mean   ?
_diffrn_measured_fraction_theta_full  0.997
_diffrn_measured_fraction_theta_max  0.994
_diffrn_measurement_device_type    'CCD area detector'
_diffrn_measurement_method         'phi and omega scans'
_diffrn_radiation_monochromator    'graphite'
_diffrn_radiation_type             MoK\a
_diffrn_radiation_wavelength       0.71073
_diffrn_source                     ?
_reflns_Friedel_coverage           0.000
_reflns_Friedel_fraction_full      .
_reflns_Friedel_fraction_max       .
_reflns_number_gt                  4671
_reflns_number_total               6994
_reflns_special_details
;
 Reflections were merged by SHELXL according to the crystal
 class for the calculation of statistics and refinement.
 
 _reflns_Friedel_fraction is defined as the number of unique
 Friedel pairs measured divided by the number that would be
 possible theoretically, ignoring centric projections and
 systematic absences.
;
_reflns_threshold_expression       'I > 2\s(I)'
_computing_cell_refinement         'SAINT V8.38A (?, 2016)'
_computing_data_collection         ?
_computing_data_reduction          'SAINT V8.38A (?, 2016)'
_computing_molecular_graphics      'Olex2 (Dolomanov et al., 2009)'
_computing_publication_material    'Olex2 (Dolomanov et al., 2009)'
_computing_structure_refinement    'XL (Sheldrick, 2008)'
_computing_structure_solution
;
Superflip (Palatinus & Chapuis, 2007;Palatinus & van der Lee, 2008;
Palatinus et al., 2012)
;
_refine_diff_density_max           0.439
_refine_diff_density_min           -0.333
_refine_diff_density_rms           0.049
_refine_ls_extinction_coef         .
_refine_ls_extinction_method       none
_refine_ls_goodness_of_fit_ref     1.027
_refine_ls_hydrogen_treatment      constr
_refine_ls_matrix_type             full
_refine_ls_number_parameters       384
_refine_ls_number_reflns           6994
_refine_ls_number_restraints       15
_refine_ls_R_factor_all            0.0953
_refine_ls_R_factor_gt             0.0601
_refine_ls_restrained_S_all        1.046
_refine_ls_shift/su_max            0.001
_refine_ls_shift/su_mean           0.000
_refine_ls_structure_factor_coef   Fsqd
_refine_ls_weighting_details      
 'w=1/[\s^2^(Fo^2^)+(0.0850P)^2^+0.5051P] where P=(Fo^2^+2Fc^2^)/3'
_refine_ls_weighting_scheme        calc
_refine_ls_wR_factor_gt            0.1542
_refine_ls_wR_factor_ref           0.1755
_refine_special_details            ?
_olex2_refinement_description
;
1. Fixed Uiso
 At 1.2 times of:
  All C(H) groups, All C(H,H) groups
 At 1.5 times of:
  All C(H,H,H) groups
2. Rigid bond restraints
 C1, C2, O1
 with sigma for 1-2 distances of 0.01 and sigma for 1-3 distances of 0.02
3. Uiso/Uaniso restraints and constraints
C1 \\sim C2 \\sim O1: within 2A with sigma of 0.01 and sigma for terminal atoms
of 0.02
4.a Secondary CH2 refined with riding coordinates:
 C6(H6A,H6B), C23(H23A,H23B), C27(H27A,H27B), C2(H2A,H2B)
4.b Aromatic/amide H refined with riding coordinates:
 C19(H19), C22(H22), C8(H8), C21(H21), C9(H9)
4.c X=CH2 refined with riding coordinates:
 C25(H25A,H25B), C5(H5A,H5B)
4.d Idealised Me refined as rotating group:
 C15(H15A,H15B,H15C), C13(H13A,H13B,H13C), C14(H14A,H14B,H14C), C28(H28A,H28B,
 H28C), C1(H1A,H1B,H1C)
;
_atom_sites_solution_hydrogens     geom
_atom_sites_solution_primary       iterative
_atom_sites_solution_secondary     ?
loop_
  _atom_site_label
  _atom_site_type_symbol
  _atom_site_fract_x
  _atom_site_fract_y
  _atom_site_fract_z
  _atom_site_U_iso_or_equiv
  _atom_site_adp_type
  _atom_site_occupancy
  _atom_site_site_symmetry_order
  _atom_site_calc_flag
  _atom_site_refinement_flags_posn
  _atom_site_refinement_flags_adp
  _atom_site_refinement_flags_occupancy
  _atom_site_disorder_assembly
  _atom_site_disorder_group
 O5 O 0.47790(12) -0.20906(14) 0.04727(10) 0.0465(3) Uani 1 1 d . . . . .
 O3 O 0.34158(13) -0.10628(15) 0.11705(10) 0.0516(4) Uani 1 1 d . . . . .
 O6 O 0.07181(14) 0.35105(15) 0.10232(11) 0.0546(4) Uani 1 1 d . . . . .
 O4 O 0.51316(16) -0.24733(19) 0.21232(12) 0.0685(5) Uani 1 1 d . . . . .
 N1 N 0.16637(14) 0.06392(16) 0.24738(11) 0.0374(4) Uani 1 1 d . . . . .
 N4 N -0.09313(14) 0.24187(15) 0.10048(11) 0.0385(4) Uani 1 1 d . . . . .
 N2 N 0.18489(15) 0.02113(17) 0.16891(12) 0.0422(4) Uani 1 1 d . . . . .
 O2 O -0.15530(17) 0.12986(18) 0.46525(12) 0.0694(5) Uani 1 1 d . . . . .
 O1 O -0.29407(17) 0.3048(3) 0.36075(15) 0.0978(7) Uani 1 1 d . U . . .
 O7 O -0.27719(19) 0.4578(2) -0.18340(13) 0.0870(6) Uani 1 1 d . . . . .
 O8 O -0.1428(2) 0.34541(19) -0.25732(11) 0.0773(5) Uani 1 1 d . . . . .
 C17 C -0.13777(16) 0.12784(18) 0.16667(13) 0.0349(4) Uani 1 1 d . . . . .
 C18 C -0.06253(16) 0.06852(18) 0.25606(13) 0.0340(4) Uani 1 1 d . . . . .
 O10 O -0.1704(3) -0.2494(3) 0.48311(15) 0.1186(10) Uani 1 1 d . . . . .
 C10 C 0.29803(17) -0.0564(2) 0.19056(14) 0.0397(4) Uani 1 1 d . . . . .
 C7 C 0.04285(16) 0.14707(18) 0.24832(13) 0.0349(4) Uani 1 1 d . . . . .
 C11 C 0.45326(18) -0.1952(2) 0.13399(15) 0.0436(4) Uani 1 1 d . . . . .
 C16 C 0.01304(18) 0.26115(19) 0.14148(14) 0.0387(4) Uani 1 1 d . . . . .
 O9 O -0.3211(3) -0.2510(3) 0.3926(2) 0.1560(15) Uani 1 1 d . . . . .
 C24 C -0.11073(18) 0.28632(19) -0.08238(14) 0.0396(4) Uani 1 1 d . . . . .
 C19 C -0.08958(18) -0.0426(2) 0.33427(14) 0.0407(4) Uani 1 1 d . . . . .
 H19 H -0.039923 -0.082731 0.394387 0.049 Uiso 1 1 calc R . . . .
 C6 C 0.04430(18) 0.2105(2) 0.32857(15) 0.0431(4) Uani 1 1 d . . . . .
 H6A H 0.062853 0.137944 0.394784 0.052 Uiso 1 1 calc R . . . .
 H6B H 0.111449 0.263123 0.315510 0.052 Uiso 1 1 calc R . . . .
 C22 C -0.24061(18) 0.0752(2) 0.15143(15) 0.0468(5) Uani 1 1 d . . . . .
 H22 H -0.289072 0.113822 0.090730 0.056 Uiso 1 1 calc R . . . .
 C4 C -0.0796(2) 0.3015(2) 0.32904(15) 0.0470(5) Uani 1 1 d . . . . .
 C8 C 0.26567(18) 0.0131(2) 0.31463(15) 0.0504(5) Uani 1 1 d . . . . .
 H8 H 0.272924 0.028792 0.373850 0.060 Uiso 1 1 calc R . . . .
 C23 C -0.15156(19) 0.3332(2) 0.00201(14) 0.0444(5) Uani 1 1 d . . . . .
 H23A H -0.131099 0.422681 -0.013377 0.053 Uiso 1 1 calc R . . . .
 H23B H -0.242987 0.342657 0.005302 0.053 Uiso 1 1 calc R . . . .
 C12 C 0.59602(18) -0.3021(2) 0.03968(16) 0.0466(5) Uani 1 1 d . . . . .
 C21 C -0.2682(2) -0.0371(2) 0.23039(16) 0.0531(5) Uani 1 1 d . . . . .
 H21 H -0.336461 -0.075485 0.223278 0.064 Uiso 1 1 calc R . . . .
 N3 N -0.2310(2) -0.2056(2) 0.40377(17) 0.0794(7) Uani 1 1 d . . . . .
 C20 C -0.1947(2) -0.0923(2) 0.31942(15) 0.0491(5) Uani 1 1 d . . . . .
 C9 C 0.3544(2) -0.0661(2) 0.28018(15) 0.0541(6) Uani 1 1 d . . . . .
 H9 H 0.433764 -0.114947 0.309808 0.065 Uiso 1 1 calc R . . . .
 C3 C -0.1785(2) 0.2344(3) 0.39243(16) 0.0542(5) Uani 1 1 d . . . . .
 C25 C -0.0194(2) 0.1825(2) -0.07424(17) 0.0554(5) Uani 1 1 d . . . . .
 H25A H 0.000575 0.159604 -0.130164 0.066 Uiso 1 1 calc R . . . .
 H25B H 0.025184 0.131789 -0.012557 0.066 Uiso 1 1 calc R . . . .
 C26 C -0.1864(2) 0.3722(2) -0.17847(15) 0.0509(5) Uani 1 1 d . . . . .
 C15 C 0.7115(2) -0.2553(3) 0.06446(19) 0.0630(6) Uani 1 1 d . . . . .
 H15A H 0.704902 -0.159377 0.025959 0.095 Uiso 1 1 calc GR . . . .
 H15B H 0.786690 -0.304969 0.047814 0.095 Uiso 1 1 calc GR . . . .
 H15C H 0.715881 -0.271956 0.135313 0.095 Uiso 1 1 calc GR . . . .
 C13 C 0.5881(3) -0.4462(2) 0.1087(2) 0.0653(6) Uani 1 1 d . . . . .
 H13A H 0.591505 -0.453793 0.177780 0.098 Uiso 1 1 calc GR . . . .
 H13B H 0.658002 -0.508815 0.098384 0.098 Uiso 1 1 calc GR . . . .
 H13C H 0.509733 -0.467498 0.093808 0.098 Uiso 1 1 calc GR . . . .
 C14 C 0.5882(2) -0.2824(3) -0.07083(18) 0.0636(6) Uani 1 1 d . . . . .
 H14A H 0.511362 -0.306675 -0.085577 0.095 Uiso 1 1 calc GR . . . .
 H14B H 0.659866 -0.339539 -0.084947 0.095 Uiso 1 1 calc GR . . . .
 H14C H 0.588402 -0.188517 -0.112052 0.095 Uiso 1 1 calc GR . . . .
 C28 C -0.1620(6) 0.3862(5) -0.4284(3) 0.168(2) Uani 1 1 d . . . . .
 H28A H -0.210095 0.438138 -0.491163 0.253 Uiso 1 1 calc GR . . . .
 H28B H -0.162086 0.290825 -0.410596 0.253 Uiso 1 1 calc GR . . . .
 H28C H -0.076243 0.401119 -0.435481 0.253 Uiso 1 1 calc GR . . . .
 C27 C -0.2158(4) 0.4271(3) -0.35333(19) 0.1071(12) Uani 1 1 d . . . . .
 H27A H -0.303190 0.414473 -0.346963 0.129 Uiso 1 1 calc R . . . .
 H27B H -0.215289 0.523249 -0.370563 0.129 Uiso 1 1 calc R . . . .
 C5 C -0.1003(3) 0.4347(3) 0.2815(2) 0.0729(7) Uani 1 1 d . . . . .
 H5A H -0.176788 0.487527 0.287369 0.087 Uiso 1 1 calc R . . . .
 H5B H -0.038331 0.476256 0.242037 0.087 Uiso 1 1 calc R . . . .
 C2 C -0.3996(3) 0.2533(6) 0.4208(3) 0.1413(18) Uani 1 1 d . U . . .
 H2A H -0.366488 0.168129 0.476258 0.170 Uiso 1 1 calc R . . . .
 H2B H -0.439574 0.318554 0.449467 0.170 Uiso 1 1 calc R . . . .
 C1 C -0.4871(7) 0.2323(10) 0.3654(5) 0.242(4) Uani 1 1 d . U . . .
 H1A H -0.460081 0.251931 0.297692 0.363 Uiso 1 1 calc GR . . . .
 H1B H -0.566637 0.291117 0.364003 0.363 Uiso 1 1 calc GR . . . .
 H1C H -0.497125 0.138733 0.394934 0.363 Uiso 1 1 calc GR . . . .

loop_
  _atom_site_aniso_label
  _atom_site_aniso_U_11
  _atom_site_aniso_U_22
  _atom_site_aniso_U_33
  _atom_site_aniso_U_23
  _atom_site_aniso_U_13
  _atom_site_aniso_U_12
 O5 0.0420(7) 0.0524(8) 0.0442(8) -0.0219(6) -0.0002(6) 0.0013(6)
 O3 0.0425(8) 0.0664(9) 0.0439(8) -0.0276(7) -0.0066(6) 0.0102(7)
 O6 0.0576(9) 0.0487(8) 0.0515(9) -0.0075(7) 0.0039(7) -0.0201(7)
 O4 0.0610(10) 0.0853(12) 0.0489(9) -0.0296(9) -0.0140(8) 0.0220(9)
 N1 0.0324(8) 0.0469(9) 0.0333(8) -0.0167(7) -0.0013(6) -0.0049(7)
 N4 0.0379(8) 0.0419(8) 0.0301(8) -0.0088(7) -0.0022(6) -0.0039(7)
 N2 0.0388(8) 0.0518(9) 0.0382(8) -0.0224(8) -0.0030(7) -0.0015(7)
 O2 0.0737(11) 0.0692(11) 0.0518(10) -0.0136(9) 0.0158(8) -0.0020(9)
 O1 0.0501(10) 0.1349(18) 0.0690(12) -0.0046(12) 0.0080(9) 0.0044(11)
 O7 0.0839(13) 0.1000(15) 0.0512(10) -0.0181(10) -0.0214(9) 0.0254(12)
 O8 0.1122(15) 0.0769(12) 0.0338(8) -0.0166(8) -0.0036(9) -0.0047(10)
 C17 0.0331(9) 0.0403(9) 0.0309(9) -0.0152(8) 0.0011(7) -0.0021(7)
 C18 0.0320(9) 0.0401(9) 0.0306(9) -0.0153(8) 0.0000(7) -0.0045(7)
 O10 0.152(2) 0.1254(19) 0.0580(12) 0.0201(12) -0.0265(13) -0.0916(17)
 C10 0.0352(9) 0.0462(10) 0.0356(9) -0.0148(8) 0.0008(7) -0.0037(8)
 C7 0.0328(9) 0.0399(9) 0.0310(9) -0.0124(7) 0.0009(7) -0.0065(7)
 C11 0.0384(10) 0.0472(11) 0.0450(11) -0.0188(9) -0.0016(9) -0.0042(8)
 C16 0.0386(10) 0.0411(10) 0.0355(9) -0.0145(8) 0.0032(8) -0.0049(8)
 O9 0.163(2) 0.170(3) 0.1048(18) 0.0326(17) -0.0425(17) -0.134(2)
 C24 0.0395(10) 0.0423(10) 0.0344(9) -0.0094(8) 0.0005(8) -0.0123(8)
 C19 0.0438(10) 0.0449(10) 0.0319(9) -0.0119(8) -0.0037(8) -0.0099(8)
 C6 0.0433(10) 0.0505(11) 0.0405(10) -0.0219(9) -0.0020(8) -0.0100(9)
 C22 0.0404(10) 0.0614(13) 0.0367(10) -0.0164(9) -0.0083(8) -0.0086(9)
 C4 0.0519(12) 0.0511(12) 0.0409(10) -0.0228(9) -0.0030(9) -0.0042(9)
 C8 0.0395(11) 0.0739(14) 0.0367(10) -0.0233(10) -0.0049(8) -0.0020(10)
 C23 0.0468(11) 0.0434(10) 0.0322(9) -0.0070(8) -0.0049(8) 0.0026(9)
 C12 0.0392(10) 0.0478(11) 0.0545(12) -0.0235(10) 0.0057(9) -0.0038(9)
 C21 0.0480(12) 0.0657(14) 0.0510(12) -0.0217(11) -0.0029(9) -0.0241(10)
 N3 0.0914(16) 0.0843(15) 0.0575(13) -0.0029(11) -0.0076(12) -0.0548(14)
 C20 0.0519(12) 0.0535(12) 0.0419(11) -0.0120(9) 0.0015(9) -0.0227(10)
 C9 0.0394(11) 0.0760(15) 0.0412(11) -0.0232(11) -0.0065(9) 0.0064(10)
 C3 0.0521(13) 0.0680(15) 0.0411(11) -0.0250(11) 0.0028(9) 0.0016(11)
 C25 0.0604(13) 0.0598(13) 0.0460(12) -0.0236(10) 0.0017(10) -0.0035(11)
 C26 0.0593(13) 0.0537(12) 0.0371(11) -0.0116(9) -0.0017(9) -0.0154(11)
 C15 0.0466(12) 0.0767(16) 0.0686(15) -0.0289(13) 0.0078(11) -0.0160(11)
 C13 0.0695(15) 0.0480(13) 0.0783(17) -0.0256(12) 0.0097(13) -0.0074(11)
 C14 0.0619(14) 0.0746(16) 0.0608(14) -0.0363(13) 0.0091(11) -0.0066(12)
 C28 0.299(7) 0.129(3) 0.054(2) -0.038(2) -0.023(3) 0.025(4)
 C27 0.175(4) 0.091(2) 0.0377(14) -0.0144(14) -0.0228(18) 0.000(2)
 C5 0.0747(17) 0.0579(15) 0.0835(18) -0.0282(14) 0.0048(14) -0.0030(13)
 C2 0.0590(19) 0.222(5) 0.095(3) -0.013(3) 0.0191(18) -0.013(2)
 C1 0.168(6) 0.389(10) 0.181(6) -0.073(7) 0.048(5) -0.160(6)

_geom_special_details
;
 All esds (except the esd in the dihedral angle between two l.s. planes)
 are estimated using the full covariance matrix.  The cell esds are taken
 into account individually in the estimation of esds in distances, angles
 and torsion angles; correlations between esds in cell parameters are only
 used when they are defined by crystal symmetry.  An approximate (isotropic)
 treatment of cell esds is used for estimating esds involving l.s. planes.
;
loop_
  _geom_bond_atom_site_label_1
  _geom_bond_atom_site_label_2
  _geom_bond_distance
  _geom_bond_site_symmetry_2
  _geom_bond_publ_flag
 O5 C11 1.318(2) . ?
 O5 C12 1.493(2) . ?
 O3 C10 1.384(2) . ?
 O3 C11 1.352(2) . ?
 O6 C16 1.205(2) . ?
 O4 C11 1.186(2) . ?
 N1 N2 1.360(2) . ?
 N1 C7 1.459(2) . ?
 N1 C8 1.339(2) . ?
 N4 C17 1.399(2) . ?
 N4 C16 1.376(2) . ?
 N4 C23 1.453(2) . ?
 N2 C10 1.310(2) . ?
 O2 C3 1.200(3) . ?
 O1 C3 1.318(3) . ?
 O1 C2 1.470(4) . ?
 O7 C26 1.194(3) . ?
 O8 C26 1.319(3) . ?
 O8 C27 1.468(3) . ?
 C17 C18 1.391(2) . ?
 C17 C22 1.386(3) . ?
 C18 C7 1.512(2) . ?
 C18 C19 1.369(3) . ?
 O10 N3 1.204(3) . ?
 C10 C9 1.388(3) . ?
 C7 C16 1.552(3) . ?
 C7 C6 1.540(3) . ?
 O9 N3 1.200(3) . ?
 C24 C23 1.500(3) . ?
 C24 C25 1.313(3) . ?
 C24 C26 1.489(3) . ?
 C19 H19 0.9300 . ?
 C19 C20 1.387(3) . ?
 C6 H6A 0.9700 . ?
 C6 H6B 0.9700 . ?
 C6 C4 1.501(3) . ?
 C22 H22 0.9300 . ?
 C22 C21 1.384(3) . ?
 C4 C3 1.490(3) . ?
 C4 C5 1.312(3) . ?
 C8 H8 0.9300 . ?
 C8 C9 1.367(3) . ?
 C23 H23A 0.9700 . ?
 C23 H23B 0.9700 . ?
 C12 C15 1.516(3) . ?
 C12 C13 1.510(3) . ?
 C12 C14 1.514(3) . ?
 C21 H21 0.9300 . ?
 C21 C20 1.377(3) . ?
 N3 C20 1.464(3) . ?
 C9 H9 0.9300 . ?
 C25 H25A 0.9300 . ?
 C25 H25B 0.9300 . ?
 C15 H15A 0.9600 . ?
 C15 H15B 0.9600 . ?
 C15 H15C 0.9600 . ?
 C13 H13A 0.9600 . ?
 C13 H13B 0.9600 . ?
 C13 H13C 0.9600 . ?
 C14 H14A 0.9600 . ?
 C14 H14B 0.9600 . ?
 C14 H14C 0.9600 . ?
 C28 H28A 0.9600 . ?
 C28 H28B 0.9600 . ?
 C28 H28C 0.9600 . ?
 C28 C27 1.382(5) . ?
 C27 H27A 0.9700 . ?
 C27 H27B 0.9700 . ?
 C5 H5A 0.9300 . ?
 C5 H5B 0.9300 . ?
 C2 H2A 0.9700 . ?
 C2 H2B 0.9700 . ?
 C2 C1 1.343(7) . ?
 C1 H1A 0.9600 . ?
 C1 H1B 0.9600 . ?
 C1 H1C 0.9600 . ?

loop_
  _geom_angle_atom_site_label_1
  _geom_angle_atom_site_label_2
  _geom_angle_atom_site_label_3
  _geom_angle
  _geom_angle_site_symmetry_1
  _geom_angle_site_symmetry_3
  _geom_angle_publ_flag
 C11 O5 C12 119.58(15) . . ?
 C11 O3 C10 119.48(15) . . ?
 N2 N1 C7 116.65(13) . . ?
 C8 N1 N2 111.98(15) . . ?
 C8 N1 C7 131.23(16) . . ?
 C17 N4 C23 125.55(16) . . ?
 C16 N4 C17 111.41(14) . . ?
 C16 N4 C23 123.00(16) . . ?
 C10 N2 N1 103.42(14) . . ?
 C3 O1 C2 117.4(3) . . ?
 C26 O8 C27 115.2(2) . . ?
 C18 C17 N4 110.02(15) . . ?
 C22 C17 N4 128.15(16) . . ?
 C22 C17 C18 121.83(17) . . ?
 C17 C18 C7 109.07(15) . . ?
 C19 C18 C17 121.07(17) . . ?
 C19 C18 C7 129.85(16) . . ?
 O3 C10 C9 132.23(17) . . ?
 N2 C10 O3 114.07(15) . . ?
 N2 C10 C9 113.57(17) . . ?
 N1 C7 C18 111.16(14) . . ?
 N1 C7 C16 107.64(14) . . ?
 N1 C7 C6 110.72(14) . . ?
 C18 C7 C16 101.78(14) . . ?
 C18 C7 C6 114.78(14) . . ?
 C6 C7 C16 110.21(15) . . ?
 O5 C11 O3 105.63(16) . . ?
 O4 C11 O5 129.33(19) . . ?
 O4 C11 O3 125.05(19) . . ?
 O6 C16 N4 126.40(17) . . ?
 O6 C16 C7 125.91(17) . . ?
 N4 C16 C7 107.69(15) . . ?
 C25 C24 C23 124.96(18) . . ?
 C25 C24 C26 123.13(19) . . ?
 C26 C24 C23 111.91(17) . . ?
 C18 C19 H19 121.7 . . ?
 C18 C19 C20 116.70(17) . . ?
 C20 C19 H19 121.7 . . ?
 C7 C6 H6A 109.1 . . ?
 C7 C6 H6B 109.1 . . ?
 H6A C6 H6B 107.9 . . ?
 C4 C6 C7 112.36(15) . . ?
 C4 C6 H6A 109.1 . . ?
 C4 C6 H6B 109.1 . . ?
 C17 C22 H22 121.4 . . ?
 C21 C22 C17 117.19(17) . . ?
 C21 C22 H22 121.4 . . ?
 C3 C4 C6 116.61(18) . . ?
 C5 C4 C6 123.0(2) . . ?
 C5 C4 C3 120.2(2) . . ?
 N1 C8 H8 126.3 . . ?
 N1 C8 C9 107.39(18) . . ?
 C9 C8 H8 126.3 . . ?
 N4 C23 C24 114.06(16) . . ?
 N4 C23 H23A 108.7 . . ?
 N4 C23 H23B 108.7 . . ?
 C24 C23 H23A 108.7 . . ?
 C24 C23 H23B 108.7 . . ?
 H23A C23 H23B 107.6 . . ?
 O5 C12 C15 109.96(17) . . ?
 O5 C12 C13 108.32(17) . . ?
 O5 C12 C14 101.69(16) . . ?
 C13 C12 C15 113.0(2) . . ?
 C13 C12 C14 112.1(2) . . ?
 C14 C12 C15 111.15(19) . . ?
 C22 C21 H21 119.9 . . ?
 C20 C21 C22 120.19(19) . . ?
 C20 C21 H21 119.9 . . ?
 O10 N3 C20 118.8(2) . . ?
 O9 N3 O10 121.8(2) . . ?
 O9 N3 C20 119.4(2) . . ?
 C19 C20 N3 118.11(18) . . ?
 C21 C20 C19 122.97(19) . . ?
 C21 C20 N3 118.89(19) . . ?
 C10 C9 H9 128.2 . . ?
 C8 C9 C10 103.65(18) . . ?
 C8 C9 H9 128.2 . . ?
 O2 C3 O1 123.9(2) . . ?
 O2 C3 C4 123.8(2) . . ?
 O1 C3 C4 112.2(2) . . ?
 C24 C25 H25A 120.0 . . ?
 C24 C25 H25B 120.0 . . ?
 H25A C25 H25B 120.0 . . ?
 O7 C26 O8 123.4(2) . . ?
 O7 C26 C24 122.9(2) . . ?
 O8 C26 C24 113.6(2) . . ?
 C12 C15 H15A 109.5 . . ?
 C12 C15 H15B 109.5 . . ?
 C12 C15 H15C 109.5 . . ?
 H15A C15 H15B 109.5 . . ?
 H15A C15 H15C 109.5 . . ?
 H15B C15 H15C 109.5 . . ?
 C12 C13 H13A 109.5 . . ?
 C12 C13 H13B 109.5 . . ?
 C12 C13 H13C 109.5 . . ?
 H13A C13 H13B 109.5 . . ?
 H13A C13 H13C 109.5 . . ?
 H13B C13 H13C 109.5 . . ?
 C12 C14 H14A 109.5 . . ?
 C12 C14 H14B 109.5 . . ?
 C12 C14 H14C 109.5 . . ?
 H14A C14 H14B 109.5 . . ?
 H14A C14 H14C 109.5 . . ?
 H14B C14 H14C 109.5 . . ?
 H28A C28 H28B 109.5 . . ?
 H28A C28 H28C 109.5 . . ?
 H28B C28 H28C 109.5 . . ?
 C27 C28 H28A 109.5 . . ?
 C27 C28 H28B 109.5 . . ?
 C27 C28 H28C 109.5 . . ?
 O8 C27 H27A 109.9 . . ?
 O8 C27 H27B 109.9 . . ?
 C28 C27 O8 109.0(3) . . ?
 C28 C27 H27A 109.9 . . ?
 C28 C27 H27B 109.9 . . ?
 H27A C27 H27B 108.3 . . ?
 C4 C5 H5A 120.0 . . ?
 C4 C5 H5B 120.0 . . ?
 H5A C5 H5B 120.0 . . ?
 O1 C2 H2A 109.1 . . ?
 O1 C2 H2B 109.1 . . ?
 H2A C2 H2B 107.9 . . ?
 C1 C2 O1 112.3(4) . . ?
 C1 C2 H2A 109.1 . . ?
 C1 C2 H2B 109.1 . . ?
 C2 C1 H1A 109.5 . . ?
 C2 C1 H1B 109.5 . . ?
 C2 C1 H1C 109.5 . . ?
 H1A C1 H1B 109.5 . . ?
 H1A C1 H1C 109.5 . . ?
 H1B C1 H1C 109.5 . . ?

loop_
  _geom_torsion_atom_site_label_1
  _geom_torsion_atom_site_label_2
  _geom_torsion_atom_site_label_3
  _geom_torsion_atom_site_label_4
  _geom_torsion
  _geom_torsion_site_symmetry_1
  _geom_torsion_site_symmetry_2
  _geom_torsion_site_symmetry_3
  _geom_torsion_site_symmetry_4
  _geom_torsion_publ_flag
 O3 C10 C9 C8 175.7(2) . . . . ?
 N1 N2 C10 O3 -176.35(15) . . . . ?
 N1 N2 C10 C9 0.0(2) . . . . ?
 N1 C7 C16 O6 -64.2(2) . . . . ?
 N1 C7 C16 N4 116.58(16) . . . . ?
 N1 C7 C6 C4 177.67(16) . . . . ?
 N1 C8 C9 C10 -0.3(2) . . . . ?
 N4 C17 C18 C7 -1.41(19) . . . . ?
 N4 C17 C18 C19 177.95(16) . . . . ?
 N4 C17 C22 C21 -178.03(18) . . . . ?
 N2 N1 C7 C18 62.11(19) . . . . ?
 N2 N1 C7 C16 -48.6(2) . . . . ?
 N2 N1 C7 C6 -169.07(15) . . . . ?
 N2 N1 C8 C9 0.3(2) . . . . ?
 N2 C10 C9 C8 0.2(3) . . . . ?
 C17 N4 C16 O6 -179.69(18) . . . . ?
 C17 N4 C16 C7 -0.45(19) . . . . ?
 C17 N4 C23 C24 -86.0(2) . . . . ?
 C17 C18 C7 N1 -113.30(16) . . . . ?
 C17 C18 C7 C16 1.07(18) . . . . ?
 C17 C18 C7 C6 120.08(17) . . . . ?
 C17 C18 C19 C20 0.2(3) . . . . ?
 C17 C22 C21 C20 -0.1(3) . . . . ?
 C18 C17 C22 C21 1.9(3) . . . . ?
 C18 C7 C16 O6 178.88(18) . . . . ?
 C18 C7 C16 N4 -0.37(18) . . . . ?
 C18 C7 C6 C4 -55.5(2) . . . . ?
 C18 C19 C20 C21 1.7(3) . . . . ?
 C18 C19 C20 N3 -176.3(2) . . . . ?
 O10 N3 C20 C19 1.6(4) . . . . ?
 O10 N3 C20 C21 -176.4(3) . . . . ?
 C10 O3 C11 O5 -171.44(16) . . . . ?
 C10 O3 C11 O4 8.6(3) . . . . ?
 C7 N1 N2 C10 -176.28(15) . . . . ?
 C7 N1 C8 C9 175.66(19) . . . . ?
 C7 C18 C19 C20 179.39(18) . . . . ?
 C7 C6 C4 C3 86.9(2) . . . . ?
 C7 C6 C4 C5 -96.9(2) . . . . ?
 C11 O5 C12 C15 -60.0(2) . . . . ?
 C11 O5 C12 C13 63.9(2) . . . . ?
 C11 O5 C12 C14 -177.86(18) . . . . ?
 C11 O3 C10 N2 -175.37(17) . . . . ?
 C11 O3 C10 C9 9.2(3) . . . . ?
 C16 N4 C17 C18 1.2(2) . . . . ?
 C16 N4 C17 C22 -178.89(18) . . . . ?
 C16 N4 C23 C24 96.2(2) . . . . ?
 C16 C7 C6 C4 58.7(2) . . . . ?
 O9 N3 C20 C19 -179.5(3) . . . . ?
 O9 N3 C20 C21 2.5(4) . . . . ?
 C19 C18 C7 N1 67.4(2) . . . . ?
 C19 C18 C7 C16 -178.22(18) . . . . ?
 C19 C18 C7 C6 -59.2(3) . . . . ?
 C6 C7 C16 O6 56.7(2) . . . . ?
 C6 C7 C16 N4 -122.58(16) . . . . ?
 C6 C4 C3 O2 25.9(3) . . . . ?
 C6 C4 C3 O1 -155.7(2) . . . . ?
 C22 C17 C18 C7 178.66(16) . . . . ?
 C22 C17 C18 C19 -2.0(3) . . . . ?
 C22 C21 C20 C19 -1.7(4) . . . . ?
 C22 C21 C20 N3 176.2(2) . . . . ?
 C8 N1 N2 C10 -0.2(2) . . . . ?
 C8 N1 C7 C18 -113.1(2) . . . . ?
 C8 N1 C7 C16 136.2(2) . . . . ?
 C8 N1 C7 C6 15.7(3) . . . . ?
 C23 N4 C17 C18 -176.83(16) . . . . ?
 C23 N4 C17 C22 3.1(3) . . . . ?
 C23 N4 C16 O6 -1.6(3) . . . . ?
 C23 N4 C16 C7 177.62(16) . . . . ?
 C23 C24 C26 O7 -7.7(3) . . . . ?
 C23 C24 C26 O8 171.80(18) . . . . ?
 C12 O5 C11 O3 -179.76(15) . . . . ?
 C12 O5 C11 O4 0.2(3) . . . . ?
 C3 O1 C2 C1 -123.7(6) . . . . ?
 C25 C24 C23 N4 -8.2(3) . . . . ?
 C25 C24 C26 O7 172.4(2) . . . . ?
 C25 C24 C26 O8 -8.1(3) . . . . ?
 C26 O8 C27 C28 -178.5(4) . . . . ?
 C26 C24 C23 N4 171.91(17) . . . . ?
 C27 O8 C26 O7 -1.1(4) . . . . ?
 C27 O8 C26 C24 179.4(2) . . . . ?
 C5 C4 C3 O2 -150.4(3) . . . . ?
 C5 C4 C3 O1 28.0(3) . . . . ?
 C2 O1 C3 O2 2.0(5) . . . . ?
 C2 O1 C3 C4 -176.4(3) . . . . ?

_shelx_res_file
;
TITL 111 in P-1
    111.res
    created by SHELXL-2018/3 at 11:01:36 on 12-Aug-2021
CELL 0.71073 10.7381 10.7555 14.2837 67.993 88.754 79.339
ZERR 2 0.002 0.002 0.0033 0.006 0.008 0.006
LATT 1
SFAC C H N O
UNIT 56 64 8 20
DELU 0.01 0.02 C1 C2 O1
SIMU 0.01 0.02 2 C1 C2 O1

L.S. 10 0 0
PLAN  20
SIZE 0.36 0.32 0.19
CONF
BOND $H
HTAB 2
fmap 2 53
acta
REM <olex2.extras>
REM <HklSrc "%.\\111.hkl">
REM </olex2.extras>

WGHT    0.085000    0.505100
FVAR       0.28001
O5    4    0.477900   -0.209064    0.047268    11.00000    0.04196    0.05244 =
         0.04418   -0.02193   -0.00023    0.00132
O3    4    0.341581   -0.106277    0.117046    11.00000    0.04248    0.06639 =
         0.04386   -0.02764   -0.00657    0.01020
O6    4    0.071809    0.351054    0.102317    11.00000    0.05758    0.04870 =
         0.05153   -0.00747    0.00386   -0.02009
O4    4    0.513161   -0.247331    0.212322    11.00000    0.06096    0.08532 =
         0.04889   -0.02955   -0.01399    0.02201
N1    3    0.166368    0.063918    0.247376    11.00000    0.03244    0.04691 =
         0.03333   -0.01670   -0.00131   -0.00494
N4    3   -0.093125    0.241871    0.100484    11.00000    0.03793    0.04193 =
         0.03006   -0.00884   -0.00219   -0.00391
N2    3    0.184886    0.021132    0.168914    11.00000    0.03881    0.05175 =
         0.03825   -0.02240   -0.00305   -0.00148
O2    4   -0.155303    0.129859    0.465253    11.00000    0.07369    0.06924 =
         0.05175   -0.01364    0.01577   -0.00204
O1    4   -0.294075    0.304819    0.360755    11.00000    0.05010    0.13486 =
         0.06897   -0.00459    0.00805    0.00441
O7    4   -0.277185    0.457777   -0.183402    11.00000    0.08386    0.09999 =
         0.05115   -0.01808   -0.02140    0.02540
O8    4   -0.142847    0.345409   -0.257324    11.00000    0.11215    0.07689 =
         0.03381   -0.01657   -0.00356   -0.00473
C17   1   -0.137770    0.127841    0.166666    11.00000    0.03311    0.04030 =
         0.03086   -0.01522    0.00106   -0.00205
C18   1   -0.062526    0.068517    0.256061    11.00000    0.03198    0.04013 =
         0.03058   -0.01529    0.00001   -0.00451
O10   4   -0.170392   -0.249393    0.483109    11.00000    0.15212    0.12544 =
         0.05803    0.02014   -0.02649   -0.09157
C10   1    0.298029   -0.056412    0.190556    11.00000    0.03521    0.04619 =
         0.03561   -0.01480    0.00075   -0.00371
C7    1    0.042852    0.147071    0.248316    11.00000    0.03276    0.03990 =
         0.03104   -0.01240    0.00091   -0.00648
C11   1    0.453263   -0.195220    0.133988    11.00000    0.03837    0.04718 =
         0.04495   -0.01882   -0.00155   -0.00424
C16   1    0.013036    0.261147    0.141476    11.00000    0.03863    0.04106 =
         0.03548   -0.01454    0.00318   -0.00494
O9    4   -0.321112   -0.251047    0.392559    11.00000    0.16314    0.16951 =
         0.10477    0.03262   -0.04247   -0.13352
C24   1   -0.110730    0.286317   -0.082383    11.00000    0.03950    0.04233 =
         0.03435   -0.00935    0.00046   -0.01228
C19   1   -0.089577   -0.042575    0.334272    11.00000    0.04384    0.04486 =
         0.03187   -0.01186   -0.00370   -0.00995
AFIX  43
H19   2   -0.039923   -0.082731    0.394387    11.00000   -1.20000
AFIX   0
C6    1    0.044299    0.210514    0.328567    11.00000    0.04332    0.05048 =
         0.04047   -0.02189   -0.00202   -0.01002
AFIX  23
H6A   2    0.062853    0.137944    0.394784    11.00000   -1.20000
H6B   2    0.111449    0.263123    0.315510    11.00000   -1.20000
AFIX   0
C22   1   -0.240610    0.075246    0.151434    11.00000    0.04040    0.06141 =
         0.03672   -0.01642   -0.00833   -0.00863
AFIX  43
H22   2   -0.289072    0.113822    0.090730    11.00000   -1.20000
AFIX   0
C4    1   -0.079639    0.301550    0.329038    11.00000    0.05192    0.05107 =
         0.04090   -0.02282   -0.00295   -0.00415
C8    1    0.265669    0.013094    0.314629    11.00000    0.03949    0.07388 =
         0.03670   -0.02334   -0.00493   -0.00196
AFIX  43
H8    2    0.272924    0.028792    0.373850    11.00000   -1.20000
AFIX   0
C23   1   -0.151564    0.333178    0.002012    11.00000    0.04685    0.04345 =
         0.03224   -0.00698   -0.00487    0.00258
AFIX  23
H23A  2   -0.131099    0.422681   -0.013377    11.00000   -1.20000
H23B  2   -0.242987    0.342657    0.005302    11.00000   -1.20000
AFIX   0
C12   1    0.596020   -0.302111    0.039676    11.00000    0.03924    0.04780 =
         0.05450   -0.02354    0.00566   -0.00385
C21   1   -0.268162   -0.037135    0.230389    11.00000    0.04798    0.06573 =
         0.05096   -0.02165   -0.00286   -0.02407
AFIX  43
H21   2   -0.336461   -0.075485    0.223278    11.00000   -1.20000
AFIX   0
N3    3   -0.231026   -0.205626    0.403768    11.00000    0.09142    0.08430 =
         0.05748   -0.00295   -0.00759   -0.05477
C20   1   -0.194724   -0.092293    0.319421    11.00000    0.05192    0.05351 =
         0.04191   -0.01200    0.00154   -0.02271
C9    1    0.354390   -0.066107    0.280184    11.00000    0.03935    0.07596 =
         0.04117   -0.02323   -0.00645    0.00638
AFIX  43
H9    2    0.433764   -0.114947    0.309808    11.00000   -1.20000
AFIX   0
C3    1   -0.178506    0.234417    0.392429    11.00000    0.05206    0.06803 =
         0.04107   -0.02496    0.00284    0.00160
C25   1   -0.019444    0.182469   -0.074243    11.00000    0.06044    0.05978 =
         0.04597   -0.02359    0.00170   -0.00355
AFIX  93
H25A  2    0.000575    0.159604   -0.130164    11.00000   -1.20000
H25B  2    0.025184    0.131789   -0.012557    11.00000   -1.20000
AFIX   0
C26   1   -0.186358    0.372213   -0.178471    11.00000    0.05928    0.05366 =
         0.03713   -0.01165   -0.00173   -0.01536
C15   1    0.711460   -0.255311    0.064464    11.00000    0.04659    0.07670 =
         0.06859   -0.02886    0.00784   -0.01605
AFIX 137
H15A  2    0.704902   -0.159377    0.025959    11.00000   -1.50000
H15B  2    0.786690   -0.304969    0.047814    11.00000   -1.50000
H15C  2    0.715881   -0.271956    0.135313    11.00000   -1.50000
AFIX   0
C13   1    0.588093   -0.446174    0.108698    11.00000    0.06950    0.04796 =
         0.07826   -0.02557    0.00967   -0.00743
AFIX 137
H13A  2    0.591505   -0.453793    0.177780    11.00000   -1.50000
H13B  2    0.658002   -0.508815    0.098384    11.00000   -1.50000
H13C  2    0.509733   -0.467498    0.093808    11.00000   -1.50000
AFIX   0
C14   1    0.588197   -0.282408   -0.070834    11.00000    0.06191    0.07462 =
         0.06080   -0.03635    0.00908   -0.00658
AFIX 137
H14A  2    0.511362   -0.306675   -0.085577    11.00000   -1.50000
H14B  2    0.659866   -0.339539   -0.084947    11.00000   -1.50000
H14C  2    0.588402   -0.188517   -0.112052    11.00000   -1.50000
AFIX   0
C28   1   -0.161951    0.386176   -0.428373    11.00000    0.29909    0.12919 =
         0.05434   -0.03774   -0.02345    0.02463
AFIX 137
H28A  2   -0.210095    0.438138   -0.491163    11.00000   -1.50000
H28B  2   -0.162086    0.290825   -0.410596    11.00000   -1.50000
H28C  2   -0.076243    0.401119   -0.435481    11.00000   -1.50000
AFIX   0
C27   1   -0.215837    0.427129   -0.353335    11.00000    0.17541    0.09057 =
         0.03766   -0.01437   -0.02276   -0.00040
AFIX  23
H27A  2   -0.303190    0.414473   -0.346963    11.00000   -1.20000
H27B  2   -0.215289    0.523249   -0.370563    11.00000   -1.20000
AFIX   0
C5    1   -0.100253    0.434699    0.281538    11.00000    0.07467    0.05786 =
         0.08353   -0.02822    0.00477   -0.00300
AFIX  93
H5A   2   -0.176788    0.487527    0.287369    11.00000   -1.20000
H5B   2   -0.038331    0.476256    0.242037    11.00000   -1.20000
AFIX   0
C2    1   -0.399614    0.253288    0.420799    11.00000    0.05899    0.22236 =
         0.09494   -0.01343    0.01906   -0.01310
AFIX  23
H2A   2   -0.366488    0.168129    0.476258    11.00000   -1.20000
H2B   2   -0.439574    0.318554    0.449467    11.00000   -1.20000
AFIX   0
C1    1   -0.487107    0.232267    0.365404    11.00000    0.16775    0.38887 =
         0.18139   -0.07305    0.04838   -0.16026
AFIX 137
H1A   2   -0.460081    0.251931    0.297692    11.00000   -1.50000
H1B   2   -0.566637    0.291117    0.364003    11.00000   -1.50000
H1C   2   -0.497125    0.138733    0.394934    11.00000   -1.50000
AFIX   0
HKLF 4


REM  111 in P-1
REM wR2 = 0.1755, GooF = S = 1.027, Restrained GooF = 1.046 for all data
REM R1 = 0.0601 for 4671 Fo > 4sig(Fo) and 0.0953 for all 6994 data
REM 384 parameters refined using 15 restraints

END

WGHT      0.0843      0.5094

REM Instructions for potential hydrogen bonds
EQIV $1 -x, -y, -z
HTAB C22 O5_$1
EQIV $2 -x, -y+1, -z
HTAB C23 O6_$2
HTAB C15 O4
HTAB C13 O4

REM Highest difference peak  0.439,  deepest hole -0.333,  1-sigma level  0.049
Q1    1  -0.4956  0.3657  0.3999  11.00000  0.05    0.44
Q2    1  -0.2679  0.3844 -0.3948  11.00000  0.05    0.32
Q3    1  -0.2316 -0.2984  0.3722  11.00000  0.05    0.28
Q4    1  -0.3604  0.2540  0.4988  11.00000  0.05    0.25
Q5    1  -0.4185  0.1208  0.4164  11.00000  0.05    0.23
Q6    1  -0.2017  0.4801 -0.2029  11.00000  0.05    0.21
Q7    1  -0.0536  0.2920 -0.2628  11.00000  0.05    0.19
Q8    1  -0.0047  0.0965  0.2582  11.00000  0.05    0.18
Q9    1  -0.2238  0.3264 -0.3547  11.00000  0.05    0.18
Q10   1  -0.1189 -0.1066  0.3174  11.00000  0.05    0.18
Q11   1   0.0336  0.1833  0.2873  11.00000  0.05    0.17
Q12   1  -0.1004  0.2534 -0.2449  11.00000  0.05    0.17
Q13   1   0.0305  0.1964  0.1936  11.00000  0.05    0.16
Q14   1  -0.0424  0.2719 -0.0811  11.00000  0.05    0.16
Q15   1  -0.1413  0.3327 -0.1205  11.00000  0.05    0.15
Q16   1  -0.2220 -0.1607  0.4763  11.00000  0.05    0.15
Q17   1  -0.1010  0.3409  0.2775  11.00000  0.05    0.15
Q18   1  -0.3425 -0.2053  0.3991  11.00000  0.05    0.14
Q19   1  -0.1216  0.4362 -0.3777  11.00000  0.05    0.14
Q20   1   0.3372  0.0100  0.2856  11.00000  0.05    0.14
;
_shelx_res_checksum                72810
_shelx_hkl_file
;
   2   0   0   64.61    2.25
   2   0   0   78.16    2.25
   2   0   0   79.29    2.24
   2   0   0   78.26    2.25
  -2   0   0   77.95    2.26
  -2   0   0   80.23    2.25
  -2   0   0   69.06    2.24
   3   0   0  144.83    4.43
   3   0   0  150.13    4.41
   3   0   0  148.26    4.42
   3   0   0  149.90    4.41
  -3   0   0  146.04    4.40
  -3   0   0  151.25    4.43
  -3   0   0  151.57    4.42
  -3   0   0  150.32    4.42
   4   0   0    0.31    0.08
   4   0   0    0.28    0.11
   4   0   0    0.25    0.07
   4   0   0    0.45    0.09
  -4   0   0    0.27    0.07
  -4   0   0    0.20    0.08
  -4   0   0    0.46    0.09
  -4   0   0    0.34    0.08
   5   0   0   44.32    1.40
   5   0   0   43.33    1.41
   5   0   0   42.70    1.44
   5   0   0   44.37    1.38
  -5   0   0   44.44    1.43
  -5   0   0   42.91    1.40
  -5   0   0   44.15    1.38
  -5   0   0   43.48    1.40
   6   0   0    6.26    0.37
   6   0   0    5.74    0.34
   6   0   0    6.10    0.39
  -6   0   0    6.59    0.41
  -6   0   0    6.00    0.33
  -6   0   0    6.29    0.35
  -6   0   0    7.08    0.39
   7   0   0    2.19    0.28
   7   0   0    2.24    0.24
   7   0   0    1.81    0.24
   7   0   0    2.11    0.26
  -7   0   0    2.48    0.32
  -7   0   0    2.51    0.26
  -7   0   0    2.50    0.28
  -7   0   0    2.62    0.30
   8   0   0    4.89    0.37
   8   0   0    4.68    0.46
   8   0   0    4.50    0.34
   8   0   0    4.22    0.41
  -8   0   0    4.92    0.44
  -8   0   0    4.83    0.34
  -8   0   0    4.28    0.39
  -8   0   0    4.26    0.38
   9   0   0   21.64    0.86
   9   0   0   23.85    0.96
   9   0   0   22.41    1.00
  -9   0   0   21.96    0.88
  -9   0   0   21.34    0.92
  -9   0   0   21.88    0.92
  10   0   0    0.45    0.36
  10   0   0    0.42    0.30
 -10   0   0    0.30    0.25
 -10   0   0    0.43    0.30
 -10   0   0   -0.38    0.31
  11   0   0    2.02    0.41
  11   0   0    1.67    0.45
 -11   0   0    1.93    0.39
 -11   0   0    2.11    0.39
  12   0   0    0.18    0.52
  12   0   0    0.99    0.43
 -12   0   0    1.20    0.42
 -12   0   0    1.38    0.40
  13   0   0   -0.62    0.60
  13   0   0   -0.13    0.47
 -13   0   0    0.23    0.44
 -13   0   0    0.66    0.47
 -13   1   1   -0.67    0.45
 -13   1   1   -0.13    0.47
  13  -1  -1   -0.05    0.66
  13  -1  -1    0.32    0.55
 -12   1   1    0.25    0.39
 -12   1   1    0.31    0.34
  12  -1  -1    0.03    0.43
  12  -1  -1    0.48    0.56
 -11   1   1    0.56    0.36
 -11   1   1    0.48    0.31
 -11   1   1    0.78    0.44
  11  -1  -1    0.83    0.49
  11  -1  -1    0.83    0.34
 -10   1   1    0.92    0.31
 -10   1   1    0.30    0.25
 -10   1   1    0.17    0.29
  10  -1  -1    0.35    0.40
  10  -1  -1    0.21    0.28
  -9   1   1   -0.05    0.23
  -9   1   1   -0.19    0.19
  -9   1   1   -0.33    0.22
   9  -1  -1   -0.15    0.21
   9  -1  -1    0.26    0.32
   9  -1  -1    0.50    0.20
  -8   1   1   50.54    1.87
  -8   1   1   56.74    1.81
  -8   1   1   54.77    1.81
  -8   1   1   56.48    1.85
   8  -1  -1   54.75    1.82
   8  -1  -1   56.67    1.81
   8  -1  -1   54.68    1.80
   8  -1  -1   56.81    1.93
  -7   1   1    0.44    0.16
  -7   1   1    0.48    0.22
  -7   1   1    0.11    0.15
  -7   1   1    0.37    0.17
   7  -1  -1    0.65    0.23
   7  -1  -1    0.44    0.17
   7  -1  -1    0.38    0.14
   7  -1  -1    0.24    0.16
  -6   1   1   99.82    3.14
  -6   1   1  106.11    3.15
  -6   1   1  101.84    3.21
  -6   1   1  104.53    3.17
   6  -1  -1  101.32    3.16
   6  -1  -1  101.05    3.22
   6  -1  -1  104.40    3.15
   6  -1  -1  105.53    3.15
  -5   1   1   26.86    0.92
  -5   1   1   27.71    0.94
  -5   1   1   26.92    0.97
  -5   1   1   26.73    0.91
   5  -1  -1   26.81    0.98
   5  -1  -1   28.05    0.92
   5  -1  -1   29.04    0.92
   5  -1  -1   27.30    0.98
  -4   1   1   29.00    0.94
  -4   1   1   29.45    0.97
  -4   1   1   31.03    0.96
  -4   1   1   29.11    1.00
   4  -1  -1   29.57    1.01
   4  -1  -1   29.51    0.94
   4  -1  -1   28.70    0.95
   4  -1  -1   28.77    0.96
  -3   1   1    9.36    0.39
  -3   1   1    9.99    0.34
  -3   1   1    9.63    0.37
  -3   1   1    9.84    0.36
   3  -1  -1   10.09    0.37
   3  -1  -1    9.64    0.34
   3  -1  -1    8.51    0.39
   3  -1  -1   10.22    0.36
  -1   1   1  381.70   11.19
   2   1   1   70.02    2.12
   2   1   1   69.68    2.09
   2   1   1   72.66    2.11
   2   1   1   71.74    2.10
  -2  -1  -1   69.81    2.09
  -2  -1  -1   67.15    2.10
  -2  -1  -1   71.60    2.12
   3   1   1  109.77    3.28
   3   1   1  112.05    3.26
   3   1   1  106.65    3.24
   3   1   1  111.31    3.24
  -3  -1  -1  106.71    3.27
  -3  -1  -1  109.14    3.24
  -3  -1  -1  107.58    3.24
  -3  -1  -1  109.34    3.25
   4   1   1   38.38    1.39
   4   1   1   45.24    1.43
   4   1   1   44.46    1.41
   4   1   1   46.32    1.39
  -4  -1  -1   43.10    1.43
  -4  -1  -1   46.18    1.39
  -4  -1  -1   49.02    1.41
  -4  -1  -1   45.29    1.40
   5   1   1    1.07    0.13
   5   1   1    1.15    0.15
   5   1   1    1.14    0.16
   5   1   1    1.16    0.15
  -5  -1  -1    1.16    0.14
  -5  -1  -1    1.47    0.18
  -5  -1  -1    1.06    0.15
  -5  -1  -1    1.38    0.20
   6   1   1   27.56    0.98
   6   1   1   27.03    0.98
   6   1   1   26.78    0.94
  -6  -1  -1   27.49    0.93
  -6  -1  -1   27.55    0.95
  -6  -1  -1   26.81    0.97
   7   1   1    5.58    0.33
   7   1   1    5.94    0.40
   7   1   1    5.32    0.40
   7   1   1    5.70    0.35
  -7  -1  -1    5.40    0.38
  -7  -1  -1    5.60    0.34
  -7  -1  -1    5.60    0.36
  -7  -1  -1    4.71    0.36
   8   1   1   15.52    0.74
   8   1   1   15.54    0.74
   8   1   1   15.62    0.66
   8   1   1   15.00    0.63
  -8  -1  -1   15.44    0.70
  -8  -1  -1   15.29    0.65
  -8  -1  -1   14.89    0.70
  -8  -1  -1   15.24    0.68
   9   1   1   47.20    1.67
   9   1   1   48.54    1.68
   9   1   1   46.27    1.56
   9   1   1   45.40    1.61
  -9  -1  -1   47.79    1.63
  -9  -1  -1   44.91    1.64
  -9  -1  -1   45.43    1.63
  -9  -1  -1   47.69    1.58
  10   1   1    1.16    0.36
  10   1   1    1.23    0.35
 -10  -1  -1    1.45    0.29
 -10  -1  -1    1.89    0.36
  11   1   1    0.15    0.40
  11   1   1    0.68    0.37
 -11  -1  -1    0.12    0.30
 -11  -1  -1    0.00    0.31
  12   1   1    2.09    0.49
  12   1   1    1.38    0.54
 -12  -1  -1    1.01    0.40
 -12  -1  -1    1.36    0.39
  13   1   1    0.51    0.54
  13   1   1    0.24    0.59
 -13  -1  -1    0.66    0.46
 -13  -1  -1   -0.05    0.44
 -13   2   2    1.13    0.48
 -13   2   2    0.92    0.53
  13  -2  -2    0.53    0.78
 -12   2   2    0.36    0.39
 -12   2   2    0.94    0.44
  12  -2  -2    0.57    0.37
  12  -2  -2    1.15    0.64
 -11   2   2    1.45    0.44
 -11   2   2    1.92    0.36
  11  -2  -2    1.87    0.52
  11  -2  -2    2.11    0.35
 -10   2   2    3.26    0.47
 -10   2   2    4.87    0.50
 -10   2   2    4.92    0.59
  10  -2  -2    4.66    0.59
  10  -2  -2    4.01    0.48
  -9   2   2    0.60    0.25
  -9   2   2    0.98    0.24
  -9   2   2    0.53    0.27
   9  -2  -2    1.11    0.38
   9  -2  -2    0.51    0.23
  -8   2   2    8.91    0.50
  -8   2   2    9.47    0.55
  -8   2   2    9.53    0.52
   8  -2  -2   10.31    0.49
   8  -2  -2    9.40    0.49
   8  -2  -2    7.47    0.52
   8  -2  -2    9.03    0.66
  -7   2   2   21.14    0.83
  -7   2   2   19.87    0.77
  -7   2   2   19.48    0.84
  -7   2   2   20.50    0.75
   7  -2  -2   20.15    0.80
   7  -2  -2   19.88    0.89
   7  -2  -2   19.32    0.76
   7  -2  -2   20.59    0.75
  -6   2   2   18.23    0.76
  -6   2   2   18.04    0.72
  -6   2   2   19.52    0.71
  -6   2   2   18.65    0.66
   6  -2  -2   17.75    0.71
   6  -2  -2   19.52    0.70
   6  -2  -2   16.45    0.65
   6  -2  -2   19.01    0.81
  -5   2   2   20.84    0.75
  -5   2   2   20.06    0.79
  -5   2   2   20.27    0.69
  -5   2   2   20.81    0.76
   5  -2  -2   20.71    0.82
   5  -2  -2   20.68    0.77
   5  -2  -2   21.13    0.76
   5  -2  -2   20.87    0.69
  -4   2   2  101.10    3.10
  -4   2   2  104.38    3.14
  -4   2   2  100.36    3.03
  -4   2   2  100.60    3.08
   4  -2  -2  103.27    3.03
   4  -2  -2  102.82    3.10
   4  -2  -2   99.50    3.14
   4  -2  -2  102.55    3.08
  -3   2   2    3.26    0.23
  -3   2   2    2.86    0.20
  -3   2   2    2.57    0.19
  -3   2   2    3.00    0.20
  -3   2   2    2.88    0.13
   3  -2  -2    2.73    0.23
   3  -2  -2    2.84    0.18
   3  -2  -2    2.94    0.12
  -2   2   2  373.22   10.83
  -2   2   2  357.83   10.81
  -2   2   2  373.88   10.83
  -2   2   2  373.36   10.85
   2  -2  -2  384.58   10.85
   2  -2  -2  349.21   10.81
  -1   2   2  390.35   11.37
  -1   2   2  369.41   11.36
  -1   2   2  408.18   11.38
   1  -2  -2  371.93   11.37
   1  -2  -2  400.62   11.38
   1  -2  -2  386.63   11.37
   1   2   2  308.01    8.95
   1   2   2  309.12    8.95
   1   2   2  308.53    8.95
   1   2   2  287.48    8.95
  -1  -2  -2  312.10    8.96
   2   2   2  414.41   12.03
   2   2   2  407.55   12.01
   2   2   2  411.75   12.01
  -2  -2  -2  410.23   12.01
  -2  -2  -2  407.59   12.01
  -2  -2  -2  406.98   12.03
   3   2   2  119.02    3.69
   3   2   2  126.32    3.66
   3   2   2  123.09    3.67
   3   2   2  121.43    3.62
  -3  -2  -2  123.36    3.66
  -3  -2  -2  118.26    3.62
  -3  -2  -2  126.79    3.70
  -3  -2  -2  123.51    3.67
   4   2   2   13.71    0.56
   4   2   2   13.05    0.50
   4   2   2   13.89    0.52
   4   2   2   13.86    0.49
  -4  -2  -2   14.64    0.53
  -4  -2  -2   14.40    0.56
  -4  -2  -2   14.61    0.52
  -4  -2  -2   13.97    0.48
   5   2   2    2.67    0.27
   5   2   2    2.80    0.21
   5   2   2    3.31    0.27
   5   2   2    2.75    0.21
  -5  -2  -2    2.97    0.24
  -5  -2  -2    2.79    0.22
  -5  -2  -2    2.80    0.21
  -5  -2  -2    2.60    0.25
   6   2   2   34.88    1.19
   6   2   2   34.88    1.24
   6   2   2   36.79    1.18
   6   2   2   35.98    1.19
  -6  -2  -2   35.02    1.23
  -6  -2  -2   35.63    1.18
  -6  -2  -2   35.97    1.20
  -6  -2  -2   35.34    1.17
   7   2   2    0.97    0.17
   7   2   2    0.44    0.20
   7   2   2    1.05    0.16
   7   2   2    1.16    0.20
  -7  -2  -2    0.97    0.18
  -7  -2  -2    0.82    0.19
  -7  -2  -2    0.77    0.18
  -7  -2  -2    0.76    0.18
   8   2   2    3.29    0.39
   8   2   2    3.43    0.33
   8   2   2    3.60    0.31
   8   2   2    3.52    0.43
  -8  -2  -2    3.54    0.36
  -8  -2  -2    3.13    0.40
  -8  -2  -2    3.37    0.34
  -8  -2  -2    3.29    0.35
   9   2   2    9.62    0.66
   9   2   2    9.96    0.53
   9   2   2   10.22    0.64
   9   2   2   10.89    0.67
  -9  -2  -2   10.24    0.60
  -9  -2  -2   11.26    0.58
  -9  -2  -2   10.66    0.59
  10   2   2    5.49    0.59
  10   2   2    4.92    0.54
 -10  -2  -2    5.12    0.57
 -10  -2  -2    5.49    0.50
 -10  -2  -2    4.36    0.58
  11   2   2    1.69    0.43
  11   2   2    1.48    0.47
 -11  -2  -2    2.21    0.39
 -11  -2  -2    1.72    0.37
  12   2   2    0.17    0.46
  12   2   2    0.19    0.45
 -12  -2  -2   -0.39    0.37
 -12  -2  -2    0.69    0.37
  13   2   2    4.02    0.67
  13   2   2    4.58    0.69
 -13  -2  -2    4.06    0.57
 -13  -2  -2    3.39    0.54
 -12   3   3    1.88    0.45
 -12   3   3    1.54    0.53
  12  -3  -3    0.76    0.69
 -11   3   3    0.45    0.36
 -11   3   3    0.35    0.40
  11  -3  -3    0.44    0.29
  11  -3  -3    0.18    0.54
 -10   3   3    0.37    0.30
 -10   3   3    0.56    0.34
  10  -3  -3    0.78    0.22
  10  -3  -3    0.15    0.46
  -9   3   3    1.54    0.30
  -9   3   3    1.38    0.35
   9  -3  -3    1.70    0.40
   9  -3  -3    1.66    0.24
  -8   3   3    0.24    0.21
  -8   3   3    0.30    0.23
  -8   3   3    0.35    0.17
   8  -3  -3    0.06    0.22
   8  -3  -3    0.28    0.16
   8  -3  -3   -0.13    0.33
  -7   3   3    5.01    0.41
  -7   3   3    5.18    0.29
  -7   3   3    3.90    0.40
  -7   3   3    4.10    0.38
   7  -3  -3    5.11    0.52
   7  -3  -3    5.07    0.39
   7  -3  -3    5.12    0.28
  -6   3   3    5.65    0.41
  -6   3   3    6.05    0.39
  -6   3   3    5.92    0.43
  -6   3   3    5.61    0.36
  -6   3   3    5.90    0.28
   6  -3  -3    6.64    0.49
   6  -3  -3    6.39    0.37
   6  -3  -3    5.94    0.27
  -5   3   3    0.18    0.13
  -5   3   3    0.03    0.15
  -5   3   3    0.18    0.07
  -5   3   3    0.56    0.21
  -5   3   3    0.14    0.14
   5  -3  -3    0.12    0.18
   5  -3  -3   -0.10    0.12
   5  -3  -3    0.25    0.06
  -4   3   3   26.00    0.78
  -4   3   3   25.41    0.90
  -4   3   3   25.06    0.88
  -4   3   3   25.95    0.94
  -4   3   3   26.08    0.90
   4  -3  -3   24.94    0.95
   4  -3  -3   26.20    0.89
   4  -3  -3   24.81    0.77
  -3   3   3   23.35    0.84
  -3   3   3   21.88    0.78
  -3   3   3   23.44    0.80
   3  -3  -3   22.03    0.78
   3  -3  -3   21.92    0.83
  -2   3   3  201.83    6.00
  -2   3   3  194.77    6.01
  -2   3   3  205.74    6.03
   2  -3  -3  195.81    6.01
   2  -3  -3  208.16    6.03
   2  -3  -3  207.66    6.01
  -1   3   3  115.21    3.88
  -1   3   3  137.71    3.89
  -1   3   3  132.80    3.88
  -1   3   3  128.17    3.82
   1  -3  -3  128.49    3.88
   1  -3  -3  127.95    3.82
   1  -3  -3  130.87    3.88
   1  -3  -3  137.38    3.89
   0   3   3  158.96    4.55
   0   3   3  148.54    4.54
   0   3   3  142.92    4.57
   0   3   3  159.27    4.59
   0  -3  -3  150.93    4.55
   0  -3  -3  159.17    4.55
   0  -3  -3  157.96    4.58
   0  -3  -3  153.46    4.58
   1   3   3   94.11    2.86
   1   3   3   95.94    2.92
   1   3   3   97.39    2.92
   1   3   3   96.56    2.92
   1   3   3   96.95    2.92
  -1  -3  -3   97.11    2.91
  -1  -3  -3   99.12    2.93
  -1  -3  -3   98.95    2.86
   2   3   3    6.80    0.29
   2   3   3    6.63    0.28
   2   3   3    5.77    0.29
  -2  -3  -3    5.87    0.28
  -2  -3  -3    5.91    0.28
   3   3   3    3.74    0.22
   3   3   3    3.60    0.21
   3   3   3    3.54    0.26
  -3  -3  -3    3.34    0.22
  -3  -3  -3    3.40    0.23
  -3  -3  -3    3.64    0.23
   4   3   3  129.32    3.90
   4   3   3  128.68    3.95
   4   3   3  127.66    3.83
   4   3   3  131.87    3.89
  -4  -3  -3  125.33    3.95
  -4  -3  -3  132.66    3.91
  -4  -3  -3  127.58    3.82
  -4  -3  -3  133.71    3.91
   5   3   3   16.94    0.70
   5   3   3   17.18    0.64
   5   3   3   17.06    0.58
  -5  -3  -3   16.87    0.66
  -5  -3  -3   16.56    0.58
  -5  -3  -3   16.94    0.64
  -5  -3  -3   17.22    0.69
   6   3   3   11.41    0.52
   6   3   3   14.04    0.57
   6   3   3   14.60    0.56
   6   3   3   14.37    0.65
  -6  -3  -3   14.18    0.52
  -6  -3  -3   13.29    0.62
  -6  -3  -3   14.80    0.58
  -6  -3  -3   14.04    0.59
   7   3   3    3.03    0.35
   7   3   3    3.15    0.31
   7   3   3    3.51    0.29
   7   3   3    3.49    0.30
  -7  -3  -3    3.50    0.37
  -7  -3  -3    2.86    0.33
  -7  -3  -3    3.33    0.28
  -7  -3  -3    3.12    0.31
   8   3   3   -0.16    0.16
   8   3   3    0.18    0.19
   8   3   3   -0.05    0.21
   8   3   3    0.37    0.17
  -8  -3  -3    0.33    0.25
  -8  -3  -3    0.33    0.18
  -8  -3  -3   -0.12    0.19
  -8  -3  -3    0.12    0.19
   9   3   3    0.56    0.21
   9   3   3    0.85    0.26
   9   3   3    0.47    0.28
  -9  -3  -3    0.48    0.23
  -9  -3  -3    0.43    0.25
  10   3   3   -0.45    0.28
  10   3   3   -0.17    0.35
 -10  -3  -3    0.21    0.26
 -10  -3  -3   -0.05    0.26
 -10  -3  -3    0.22    0.30
  11   3   3   -0.09    0.36
  11   3   3   -0.01    0.40
 -11  -3  -3   -0.35    0.33
 -11  -3  -3    0.41    0.34
  12   3   3    6.04    0.83
  12   3   3    4.82    0.60
 -12  -3  -3    4.67    0.66
 -12  -3  -3    5.01    0.72
  13   3   3   -0.04    0.55
  13   3   3   -0.08    0.55
 -13  -3  -3    1.17    0.48
 -13  -3  -3    0.59    0.46
 -12   4   4    0.63    0.49
 -12   4   4    1.05    0.48
  12  -4  -4   -0.45    0.72
 -11   4   4    0.59    0.39
 -11   4   4    0.55    0.44
  11  -4  -4    0.80    0.63
 -10   4   4    0.69    0.35
 -10   4   4    1.51    0.42
  10  -4  -4    0.11    0.47
  -9   4   4    1.21    0.33
  -9   4   4    1.27    0.17
  -9   4   4    1.74    0.38
   9  -4  -4    1.60    0.44
   9  -4  -4    1.54    0.23
  -8   4   4    1.74    0.31
  -8   4   4    2.03    0.34
  -8   4   4    1.42    0.20
   8  -4  -4    1.80    0.18
   8  -4  -4    1.59    0.40
  -7   4   4   25.42    0.80
  -7   4   4   25.77    1.03
  -7   4   4   26.22    0.99
   7  -4  -4   25.16    1.15
   7  -4  -4   24.01    0.97
   7  -4  -4   25.63    0.80
  -6   4   4    1.14    0.22
  -6   4   4    1.21    0.24
  -6   4   4    1.60    0.24
  -6   4   4    1.58    0.48
   6  -4  -4    1.30    0.21
   6  -4  -4    1.25    0.29
  -5   4   4    1.42    0.24
  -5   4   4    1.48    0.20
  -5   4   4    1.39    0.27
  -5   4   4    1.41    0.21
   5  -4  -4    1.35    0.26
   5  -4  -4    1.42    0.20
  -4   4   4   30.06    1.06
  -4   4   4   29.65    1.06
  -4   4   4   29.97    1.04
  -4   4   4   30.53    1.10
   4  -4  -4   30.11    1.05
   4  -4  -4   29.95    1.11
  -3   4   4   14.20    0.61
  -3   4   4   14.32    0.58
  -3   4   4   14.46    0.57
  -3   4   4   13.67    0.58
   3  -4  -4   14.78    0.58
   3  -4  -4   13.93    0.62
  -2   4   4  141.82    4.27
  -2   4   4  137.43    4.26
  -2   4   4  143.33    4.28
   2  -4  -4  140.89    4.27
   2  -4  -4  144.94    4.29
   2  -4  -4  140.76    4.27
  -1   4   4    8.28    0.39
  -1   4   4    8.30    0.30
   1  -4  -4    9.22    0.43
   1  -4  -4    8.52    0.39
   1  -4  -4    8.29    0.30
   0   4   4   14.05    0.54
   0   4   4   13.78    0.50
   0   4   4   14.26    0.55
   0   4   4   14.25    0.50
   0  -4  -4   14.08    0.55
   0  -4  -4   14.53    0.50
   0  -4  -4   14.46    0.51
   0  -4  -4   13.53    0.54
   1   4   4   33.34    1.06
   1   4   4   31.85    0.99
   1   4   4   31.56    1.04
   1   4   4   31.42    1.06
  -1  -4  -4   30.82    1.03
  -1  -4  -4   32.18    0.99
  -1  -4  -4   32.08    1.06
  -1  -4  -4   31.71    1.06
   2   4   4    4.29    0.28
   2   4   4    4.12    0.25
   2   4   4    4.24    0.27
   2   4   4    4.41    0.26
  -2  -4  -4    4.45    0.27
  -2  -4  -4    4.58    0.27
   3   4   4   18.49    0.70
  -3  -4  -4   17.54    0.67
  -3  -4  -4   17.96    0.67
   4   4   4   15.56    0.60
   4   4   4   15.71    0.65
   4   4   4   15.59    0.60
  -4  -4  -4   15.12    0.61
  -4  -4  -4   15.66    0.62
  -4  -4  -4   16.02    0.69
   5   4   4    2.13    0.23
   5   4   4    1.23    0.12
   5   4   4    1.00    0.22
   5   4   4    1.75    0.20
  -5  -4  -4    1.70    0.23
  -5  -4  -4    1.51    0.20
  -5  -4  -4    1.87    0.25
  -5  -4  -4    1.45    0.12
   6   4   4    5.54    0.34
   6   4   4    4.80    0.44
   6   4   4    5.15    0.34
   6   4   4    5.19    0.26
  -6  -4  -4    5.81    0.37
  -6  -4  -4    5.00    0.40
  -6  -4  -4    5.90    0.37
  -6  -4  -4    5.44    0.26
   7   4   4    3.36    0.28
   7   4   4    3.79    0.44
   7   4   4    3.77    0.33
   7   4   4    3.49    0.31
  -7  -4  -4    3.40    0.44
  -7  -4  -4    4.33    0.39
  -7  -4  -4    3.51    0.36
  -7  -4  -4    3.88    0.26
   8   4   4    0.77    0.21
   8   4   4    0.61    0.20
   8   4   4    0.86    0.28
   8   4   4    0.54    0.22
  -8  -4  -4    0.74    0.25
  -8  -4  -4    0.22    0.18
  -8  -4  -4    1.20    0.25
   9   4   4    0.67    0.24
   9   4   4    0.27    0.34
   9   4   4    0.47    0.24
  -9  -4  -4    0.97    0.26
  -9  -4  -4    0.54    0.26
  -9  -4  -4    0.44    0.21
  10   4   4    1.99    0.33
  10   4   4    1.98    0.40
 -10  -4  -4    1.39    0.28
 -10  -4  -4    1.62    0.35
 -10  -4  -4    2.16    0.36
  11   4   4    0.25    0.44
  11   4   4    0.27    0.35
 -11  -4  -4    0.11    0.33
 -11  -4  -4    0.03    0.36
  12   4   4    0.37    0.51
  12   4   4   -0.21    0.40
 -12  -4  -4   -0.47    0.39
 -12  -4  -4    0.10    0.39
  13   4   4    4.76    0.73
  13   4   4    7.48    0.87
 -13  -4  -4    5.74    0.63
 -13  -4  -4    8.02    0.85
 -11   5   5   -0.12    0.43
 -11   5   5    0.98    0.51
  11  -5  -5    0.55    0.69
 -10   5   5    0.46    0.44
 -10   5   5   -0.03    0.37
  10  -5  -5    0.57    0.56
  -9   5   5    4.47    0.52
  -9   5   5    4.89    0.60
   9  -5  -5    5.20    0.66
  -8   5   5    7.15    0.64
  -8   5   5    7.91    0.61
   8  -5  -5    7.71    0.78
  -7   5   5    7.85    0.56
  -7   5   5    8.52    0.62
   7  -5  -5    8.17    0.72
  -6   5   5   19.32    0.85
  -6   5   5   19.72    0.82
   6  -5  -5   18.75    0.81
   6  -5  -5   19.07    0.94
  -5   5   5   -0.09    0.26
  -5   5   5    0.18    0.19
  -5   5   5   -0.05    0.17
  -5   5   5    0.27    0.20
   5  -5  -5   -0.38    0.19
   5  -5  -5    0.25    0.25
  -4   5   5   14.06    0.64
  -4   5   5   13.87    0.64
  -4   5   5   13.72    0.62
  -4   5   5   14.18    0.67
   4  -5  -5   14.23    0.70
   4  -5  -5   14.34    0.62
  -3   5   5   19.19    0.78
  -3   5   5   19.36    0.77
  -3   5   5   19.07    0.76
   3  -5  -5   20.30    0.78
   3  -5  -5   20.00    0.76
   3  -5  -5   19.35    0.80
  -2   5   5    2.34    0.27
  -2   5   5    2.26    0.27
  -2   5   5    2.39    0.12
  -2   5   5    2.45    0.11
  -2   5   5    2.60    0.27
   2  -5  -5    2.71    0.29
   2  -5  -5    2.53    0.28
   2  -5  -5    2.41    0.24
  -1   5   5   57.07    1.80
  -1   5   5   60.71    1.90
  -1   5   5   60.10    1.88
  -1   5   5   60.24    1.90
   1  -5  -5   58.23    1.90
   1  -5  -5   59.54    1.88
   1  -5  -5   59.64    1.80
   1  -5  -5   59.45    1.90
   0   5   5   27.43    0.95
   0   5   5   27.08    0.89
   0   5   5   27.04    0.94
   0   5   5   27.08    0.88
   0  -5  -5   27.39    0.94
   0  -5  -5   27.23    0.88
   0  -5  -5   25.99    0.94
   0  -5  -5   23.72    0.89
   1   5   5    5.67    0.33
   1   5   5    5.91    0.34
   1   5   5    5.72    0.32
   1   5   5    5.57    0.26
  -1  -5  -5    5.36    0.25
  -1  -5  -5    5.47    0.30
  -1  -5  -5    5.03    0.33
  -1  -5  -5    6.09    0.34
   2   5   5   20.07    0.74
   2   5   5   19.47    0.74
   2   5   5   19.41    0.75
   2   5   5   21.68    0.79
   2   5   5   18.22    0.61
  -2  -5  -5   19.59    0.62
  -2  -5  -5   19.85    0.74
  -2  -5  -5   19.30    0.74
   3   5   5   64.97    2.08
   3   5   5   65.72    2.05
   3   5   5   63.74    2.05
  -3  -5  -5   64.22    2.06
  -3  -5  -5   64.42    2.17
   4   5   5    0.35    0.14
   4   5   5    0.03    0.14
   4   5   5    0.31    0.17
   4   5   5    0.15    0.14
  -4  -5  -5    0.12    0.14
  -4  -5  -5    0.81    0.19
   5   5   5   20.20    0.77
   5   5   5   20.56    0.86
   5   5   5   19.55    0.77
  -5  -5  -5   19.94    0.79
  -5  -5  -5   19.67    0.83
  -5  -5  -5   20.17    0.79
   6   5   5   14.42    0.62
   6   5   5   13.65    0.70
   6   5   5   13.66    0.60
  -6  -5  -5   13.43    0.68
  -6  -5  -5   13.53    0.64
  -6  -5  -5   14.19    0.66
   7   5   5   11.48    0.56
   7   5   5   10.85    0.41
   7   5   5   11.45    0.55
   7   5   5   10.93    0.68
  -7  -5  -5   11.58    0.61
  -7  -5  -5    9.61    0.41
  -7  -5  -5   11.41    0.58
   8   5   5   19.08    0.70
   8   5   5   21.02    0.99
   8   5   5   17.98    0.79
  -8  -5  -5   19.56    0.87
  -8  -5  -5   19.35    0.69
  -8  -5  -5   19.21    0.83
   9   5   5    0.05    0.20
   9   5   5    0.14    0.36
  -9  -5  -5    0.32    0.19
  -9  -5  -5    0.00    0.26
  -9  -5  -5    0.21    0.31
  10   5   5   -0.17    0.25
  10   5   5    0.13    0.36
 -10  -5  -5    0.26    0.23
 -10  -5  -5    0.58    0.34
 -10  -5  -5    0.34    0.31
  11   5   5    2.38    0.35
  11   5   5    1.57    0.52
 -11  -5  -5    2.36    0.46
 -11  -5  -5    2.20    0.43
  12   5   5    0.92    0.60
  12   5   5    0.36    0.54
 -12  -5  -5    0.79    0.44
 -12  -5  -5    1.06    0.45
  13   5   5    3.95    0.79
 -13  -5  -5    6.98    0.90
 -13  -5  -5    6.59    0.90
 -11   6   6   -0.46    0.58
 -11   6   6    0.01    0.46
  11  -6  -6    0.02    0.79
 -10   6   6    0.73    0.41
 -10   6   6    0.16    0.48
  10  -6  -6   -0.28    0.66
  -9   6   6    0.02    0.40
  -9   6   6   -0.11    0.36
   9  -6  -6    0.47    0.48
  -8   6   6    0.12    0.37
  -8   6   6    0.34    0.29
   8  -6  -6    0.07    0.44
  -7   6   6    1.83    0.38
  -7   6   6    1.65    0.34
   7  -6  -6    2.52    0.50
  -6   6   6    1.87    0.32
  -6   6   6    1.64    0.34
   6  -6  -6    1.38    0.37
  -5   6   6   14.06    0.69
  -5   6   6   15.24    0.73
   5  -6  -6   12.76    0.79
  -4   6   6    0.41    0.26
  -4   6   6    0.97    0.30
  -4   6   6    0.25    0.21
  -4   6   6    0.42    0.22
   4  -6  -6    0.03    0.23
   4  -6  -6   -0.15    0.20
  -3   6   6    6.83    0.46
  -3   6   6    6.43    0.47
  -3   6   6    7.40    0.46
   3  -6  -6    7.10    0.44
   3  -6  -6    7.14    0.54
   3  -6  -6    7.66    0.47
  -2   6   6    0.36    0.07
  -2   6   6    0.87    0.22
  -2   6   6    0.53    0.07
  -2   6   6    0.66    0.21
  -2   6   6    0.34    0.19
   2  -6  -6    0.84    0.20
   2  -6  -6    0.56    0.20
   2  -6  -6    0.58    0.20
  -1   6   6    9.69    0.51
  -1   6   6    9.08    0.38
  -1   6   6    9.55    0.46
  -1   6   6    9.20    0.48
   1  -6  -6    9.36    0.48
   1  -6  -6    9.60    0.38
   1  -6  -6    9.60    0.49
   1  -6  -6    9.92    0.51
   0   6   6   17.73    0.65
   0   6   6   17.53    0.71
   0   6   6   17.70    0.66
   0   6   6   17.45    0.71
   0  -6  -6   17.91    0.72
   0  -6  -6   15.20    0.62
   0  -6  -6   17.87    0.67
   0  -6  -6   17.97    0.72
   1   6   6   12.72    0.50
   1   6   6   13.36    0.56
   1   6   6   12.61    0.59
   1   6   6   13.42    0.60
  -1  -6  -6   13.60    0.60
  -1  -6  -6   13.89    0.51
  -1  -6  -6   13.47    0.60
  -1  -6  -6   13.21    0.55
   2   6   6    1.18    0.13
   2   6   6    0.94    0.21
   2   6   6    0.95    0.18
   2   6   6    1.39    0.23
  -2  -6  -6    1.44    0.13
  -2  -6  -6    1.36    0.21
  -2  -6  -6    1.39    0.19
   3   6   6   10.77    0.54
   3   6   6   10.47    0.51
   3   6   6   10.59    0.54
   3   6   6   10.18    0.50
  -3  -6  -6   10.22    0.52
  -3  -6  -6   10.61    0.54
   4   6   6   17.78    0.74
   4   6   6   16.95    0.76
   4   6   6   16.50    0.70
   4   6   6   17.19    0.72
  -4  -6  -6   16.84    0.74
  -4  -6  -6   16.98    0.74
   5   6   6    8.45    0.55
   5   6   6    8.18    0.48
   5   6   6    8.38    0.51
   5   6   6    8.31    0.47
  -5  -6  -6    8.09    0.50
  -5  -6  -6    8.15    0.52
   6   6   6    3.21    0.43
   6   6   6    4.14    0.39
   6   6   6    4.30    0.38
  -6  -6  -6    4.27    0.41
  -6  -6  -6    4.22    0.42
   7   6   6   15.94    0.76
   7   6   6   16.63    0.86
  -7  -6  -6   17.59    0.81
  -7  -6  -6   18.23    0.80
   8   6   6    4.13    0.62
  -8  -6  -6    5.89    0.56
  -8  -6  -6    5.51    0.51
   9   6   6    6.31    0.72
  -9  -6  -6    5.59    0.61
  -9  -6  -6    5.63    0.62
  -9  -6  -6    5.69    0.29
  10   6   6   -0.05    0.21
  10   6   6   -0.02    0.43
 -10  -6  -6   -0.52    0.34
 -10  -6  -6    0.28    0.36
  11   6   6   -0.67    0.46
 -11  -6  -6   -0.09    0.41
 -11  -6  -6    0.07    0.40
  12   6   6    0.95    0.62
 -12  -6  -6    0.69    0.46
 -12  -6  -6    0.97    0.51
  13   6   6    0.19    0.69
 -13  -6  -6    0.27    0.51
 -13  -6  -6   -0.85    0.54
 -10   7   7   -0.47    0.46
 -10   7   7    1.20    0.58
  10  -7  -7   -0.29    0.72
  -9   7   7   -0.04    0.47
  -9   7   7    0.56    0.44
   9  -7  -7    0.17    0.64
  -8   7   7    0.50    0.41
  -8   7   7    0.46    0.37
   8  -7  -7    0.40    0.54
  -7   7   7    0.45    0.37
  -7   7   7    0.10    0.36
   7  -7  -7   -0.12    0.45
  -6   7   7    1.25    0.36
  -6   7   7    0.92    0.34
   6  -7  -7    0.47    0.40
  -5   7   7   10.48    0.68
  -5   7   7   11.79    0.72
   5  -7  -7   12.24    0.80
  -4   7   7    1.63    0.31
  -4   7   7    1.70    0.36
   4  -7  -7    1.41    0.34
  -3   7   7    0.93    0.29
  -3   7   7    0.78    0.26
   3  -7  -7    0.43    0.24
   3  -7  -7    1.05    0.30
  -2   7   7   -0.02    0.20
  -2   7   7   -0.10    0.08
  -2   7   7    0.15    0.08
  -2   7   7    0.12    0.22
   2  -7  -7    0.16    0.24
   2  -7  -7    0.02    0.21
   2  -7  -7    0.37    0.23
  -1   7   7    0.27    0.21
  -1   7   7   -0.04    0.18
  -1   7   7    0.18    0.12
  -1   7   7    0.15    0.22
   1  -7  -7   -0.15    0.11
   1  -7  -7   -0.14    0.21
   1  -7  -7    0.06    0.19
   1  -7  -7    0.25    0.20
   0   7   7    5.00    0.39
   0   7   7    5.19    0.34
   0   7   7    4.68    0.40
   0  -7  -7    5.14    0.33
   0  -7  -7    5.29    0.42
   0  -7  -7    5.09    0.42
   0  -7  -7    4.58    0.37
   1   7   7    1.35    0.24
   1   7   7    1.66    0.23
   1   7   7    1.74    0.26
   1   7   7    1.36    0.25
   1   7   7    1.84    0.28
  -1  -7  -7    1.69    0.21
  -1  -7  -7    1.80    0.21
  -1  -7  -7    1.40    0.25
   2   7   7   25.26    0.85
   2   7   7   26.82    1.01
   2   7   7   27.02    1.00
   2   7   7   26.77    1.02
   2   7   7   27.18    1.02
  -2  -7  -7   25.54    1.02
  -2  -7  -7   26.12    0.86
  -2  -7  -7   26.61    0.98
   3   7   7   56.27    1.95
   3   7   7   57.82    1.96
   3   7   7   60.30    1.98
   3   7   7   59.71    1.96
  -3  -7  -7   60.08    1.98
  -3  -7  -7   59.61    1.96
   4   7   7    3.31    0.44
   4   7   7    3.09    0.36
   4   7   7    3.90    0.41
  -4  -7  -7    2.79    0.39
  -4  -7  -7    3.50    0.39
   5   7   7    1.02    0.29
   5   7   7    0.88    0.24
  -5  -7  -7    0.54    0.24
  -5  -7  -7    0.75    0.32
   6   7   7    7.70    0.59
   6   7   7    7.78    0.57
  -6  -7  -7    8.11    0.57
   7   7   7    0.37    0.35
   7   7   7    0.13    0.29
  -7  -7  -7    0.19    0.29
   8   7   7   -0.35    0.37
  -8  -7  -7    0.21    0.29
  -8  -7  -7   -0.13    0.30
   9   7   7    0.31    0.42
  -9  -7  -7    0.75    0.34
  -9  -7  -7    0.80    0.37
  10   7   7    0.57    0.52
 -10  -7  -7    0.76    0.42
 -10  -7  -7    0.49    0.39
  11   7   7    1.37    0.60
 -11  -7  -7    0.84    0.47
 -11  -7  -7    1.04    0.47
  12   7   7   -0.06    0.69
 -12  -7  -7   -0.26    0.51
 -12  -7  -7    0.03    0.49
  -9   8   8    1.59    0.60
  -9   8   8    0.65    0.54
   9  -8  -8    0.70    0.74
  -8   8   8    0.59    0.49
  -8   8   8    0.36    0.44
   8  -8  -8   -0.27    0.63
  -7   8   8    1.16    0.44
  -7   8   8    0.23    0.42
   7  -8  -8    0.42    0.50
  -6   8   8    1.67    0.41
  -6   8   8    1.39    0.39
   6  -8  -8    0.70    0.45
  -5   8   8   -0.06    0.35
  -5   8   8    0.28    0.33
   5  -8  -8    0.88    0.43
  -4   8   8    0.67    0.31
  -4   8   8    0.64    0.32
   4  -8  -8    0.68    0.37
  -3   8   8   16.79    0.83
   3  -8  -8   16.68    0.86
   3  -8  -8   16.64    0.85
  -2   8   8   19.65    0.66
  -2   8   8   19.33    0.87
  -2   8   8   20.57    0.93
  -2   8   8   20.25    0.67
   2  -8  -8   21.54    0.93
   2  -8  -8   20.46    0.92
  -1   8   8    1.74    0.21
  -1   8   8    1.31    0.26
  -1   8   8    1.68    0.33
   1  -8  -8    1.80    0.32
   1  -8  -8    1.59    0.29
   1  -8  -8    1.60    0.23
   0   8   8   14.15    0.72
   0   8   8   14.08    0.61
   0   8   8   13.28    0.61
   0  -8  -8   13.47    0.71
   0  -8  -8   14.58    0.65
   1   8   8   18.06    0.83
   1   8   8   17.59    0.75
   1   8   8   17.61    0.69
  -1  -8  -8   16.65    0.75
  -1  -8  -8   19.22    0.71
  -1  -8  -8   18.26    0.81
   2   8   8   10.30    0.44
   2   8   8   10.88    0.58
   2   8   8   11.44    0.63
  -2  -8  -8    8.61    0.43
  -2  -8  -8   10.83    0.58
  -2  -8  -8   10.26    0.62
   3   8   8   12.37    0.67
   3   8   8   12.63    0.69
  -3  -8  -8   12.05    0.64
  -3  -8  -8   12.61    0.68
   4   8   8    0.17    0.26
   4   8   8    0.66    0.30
  -4  -8  -8    0.07    0.26
  -4  -8  -8    0.25    0.30
   5   8   8    0.32    0.31
   5   8   8    0.62    0.28
  -5  -8  -8    0.26    0.27
   6   8   8    1.06    0.33
   6   8   8    0.17    0.34
  -6  -8  -8    0.03    0.27
   7   8   8    1.92    0.43
   7   8   8    1.17    0.35
  -7  -8  -8    1.85    0.39
   8   8   8    0.79    0.45
   8   8   8    1.20    0.38
  -8  -8  -8    1.21    0.38
   9   8   8   -0.31    0.44
   9   8   8    0.92    0.41
  -9  -8  -8    0.38    0.39
  10   8   8   -0.18    0.56
  10   8   8    0.29    0.45
 -10  -8  -8    0.07    0.41
  11   8   8    2.54    0.58
  11   8   8    1.70    0.63
 -11  -8  -8    2.39    0.56
  12   8   8   -0.22    0.57
  12   8   8    0.06    0.69
 -12  -8  -8   -0.04    0.53
  -8   9   9    0.19    0.51
  -8   9   9   -0.35    0.57
   8  -9  -9   -0.42    0.71
  -7   9   9    0.88    0.47
  -7   9   9    0.75    0.51
   7  -9  -9    1.64    0.66
  -6   9   9    1.08    0.45
  -6   9   9    2.37    0.49
   6  -9  -9    2.27    0.62
  -5   9   9   -0.03    0.38
  -5   9   9    0.05    0.37
   5  -9  -9   -0.37    0.47
  -4   9   9    0.77    0.39
  -4   9   9    1.55    0.41
   4  -9  -9    0.74    0.48
  -3   9   9    8.71    0.69
   3  -9  -9    8.83    0.83
   3  -9  -9    9.07    0.73
  -2   9   9    2.37    0.20
  -2   9   9    2.31    0.49
  -2   9   9    2.24    0.40
  -2   9   9    2.33    0.21
   2  -9  -9    2.33    0.39
   2  -9  -9    2.69    0.41
  -1   9   9    7.81    0.56
  -1   9   9    7.66    0.63
  -1   9   9    7.54    0.43
   1  -9  -9    7.75    0.61
   1  -9  -9    6.89    0.56
   0   9   9    0.86    0.31
   0   9   9    0.82    0.29
   0   9   9    0.69    0.22
   0  -9  -9    0.48    0.26
   0  -9  -9    0.80    0.20
   0  -9  -9    0.79    0.33
   1   9   9    0.51    0.29
   1   9   9    0.45    0.22
   1   9   9    0.38    0.25
  -1  -9  -9    0.26    0.22
  -1  -9  -9    0.59    0.26
  -1  -9  -9    0.39    0.29
   2   9   9    2.83    0.27
   2   9   9    2.52    0.35
   2   9   9    2.07    0.36
  -2  -9  -9    2.31    0.33
  -2  -9  -9    3.61    0.51
  -2  -9  -9    3.19    0.30
   3   9   9    0.03    0.30
   3   9   9    0.67    0.30
  -3  -9  -9    0.04    0.29
   4   9   9    1.47    0.37
   4   9   9    1.44    0.34
  -4  -9  -9    1.72    0.38
   5   9   9   -0.30    0.34
   5   9   9   -0.22    0.27
  -5  -9  -9   -0.14    0.30
   6   9   9    0.48    0.37
   6   9   9    0.33    0.34
  -6  -9  -9    0.21    0.34
   7   9   9    2.46    0.55
   7   9   9    1.83    0.46
  -7  -9  -9    1.89    0.42
   8   9   9   -0.31    0.47
   8   9   9    0.22    0.42
  -8  -9  -9   -0.40    0.39
   9   9   9    0.09    0.44
   9   9   9    0.26    0.51
  -9  -9  -9    0.40    0.43
  10   9   9    0.07    0.51
  10   9   9    0.46    0.62
 -10  -9  -9    0.53    0.51
  11   9   9   -1.08    0.56
  11   9   9   -0.39    0.67
 -11  -9  -9    0.34    0.55
  -7  10  10    1.13    0.61
  -7  10  10    0.56    0.58
   7 -10 -10   -0.02    0.74
  -6  10  10   -0.17    0.56
  -6  10  10    1.23    0.55
   6 -10 -10   -0.06    0.67
  -5  10  10   -0.05    0.45
  -5  10  10   -0.29    0.49
   5 -10 -10    0.35    0.60
  -4  10  10    0.38    0.44
  -4  10  10    0.19    0.46
   4 -10 -10    1.03    0.55
  -3  10  10   -0.16    0.36
   3 -10 -10    1.01    0.49
   3 -10 -10    0.22    0.43
  -2  10  10   11.83    0.83
   2 -10 -10   11.25    0.83
   2 -10 -10   10.27    0.87
  -1  10  10    9.23    0.49
  -1  10  10    6.67    0.67
  -1  10  10    8.88    0.69
   1 -10 -10    8.90    0.75
   1 -10 -10    8.98    0.69
   0  10  10    2.78    0.34
   0  10  10    1.52    0.39
   0  10  10    2.36    0.30
   0 -10 -10    1.36    0.40
   0 -10 -10    2.63    0.40
   0 -10 -10    2.16    0.28
   1  10  10    5.08    0.56
   1  10  10    5.42    0.65
   1  10  10    4.99    0.47
  -1 -10 -10    5.49    0.46
  -1 -10 -10    5.57    0.65
  -1 -10 -10    4.68    0.48
   2  10  10   -0.01    0.35
   2  10  10    0.22    0.19
   2  10  10    0.31    0.32
  -2 -10 -10    0.06    0.20
  -2 -10 -10   -0.32    0.31
  -2 -10 -10   -0.01    0.33
   3  10  10    1.11    0.38
   3  10  10    0.65    0.39
  -3 -10 -10    0.89    0.36
   4  10  10   -0.61    0.34
   4  10  10    0.37    0.39
  -4 -10 -10   -0.36    0.34
   5  10  10   -0.09    0.36
   5  10  10    0.33    0.39
  -5 -10 -10    0.58    0.39
   6  10  10   11.02    0.98
   6  10  10   10.76    0.85
  -6 -10 -10    8.42    0.80
   7  10  10   -0.01    0.45
   7  10  10    0.28    0.48
  -7 -10 -10   -0.28    0.43
   8  10  10    0.72    0.49
   8  10  10    0.15    0.58
  -8 -10 -10    0.53    0.49
   9  10  10    1.11    0.52
   9  10  10    1.40    0.70
  -9 -10 -10    0.52    0.50
  10  10  10    0.15    0.56
  10  10  10    0.02    0.69
 -10 -10 -10    0.51    0.60
  -5  11  11   -1.18    0.56
  -5  11  11   -0.43    0.56
   5 -11 -11   -0.46    0.69
  -4  11  11    1.62    0.52
  -4  11  11    0.91    0.57
   4 -11 -11    0.27    0.63
  -3  11  11   -0.02    0.48
   3 -11 -11    0.48    0.53
   3 -11 -11   -0.46    0.55
  -2  11  11   -0.07    0.45
   2 -11 -11    0.60    0.51
   2 -11 -11   -0.07    0.49
  -1  11  11    0.96    0.44
   1 -11 -11    0.54    0.42
   1 -11 -11    0.10    0.43
   0  11  11   -0.27    0.44
   0 -11 -11    0.29    0.35
   0 -11 -11    0.58    0.40
   1  11  11   -0.52    0.30
   1  11  11   -0.35    0.40
  -1 -11 -11    0.21    0.42
  -1 -11 -11    0.01    0.28
   2  11  11   -0.18    0.36
   2  11  11    0.24    0.37
  -2 -11 -11   -0.21    0.36
   3  11  11    0.12    0.38
   3  11  11    0.34    0.43
  -3 -11 -11    0.01    0.37
   4  11  11    1.42    0.47
   4  11  11    0.25    0.45
  -4 -11 -11    0.03    0.41
   5  11  11   -0.31    0.49
   5  11  11   -0.06    0.45
  -5 -11 -11    0.29    0.44
   6  11  11    0.72    0.56
   6  11  11    1.62    0.52
  -6 -11 -11    1.00    0.44
   7  11  11    4.36    0.70
   7  11  11    5.27    0.67
  -7 -11 -11    3.85    0.64
   8  11  11    0.59    0.57
   8  11  11    0.22    0.69
  -8 -11 -11    0.20    0.58
   9  11  11    0.55    0.66
   9  11  11   -0.87    0.75
  -9 -11 -11    0.61    0.62
  -3  12  12    1.08    0.56
  -3  12  12   -0.31    0.62
   3 -12 -12    0.81    0.64
  -2  12  12   -0.13    0.53
   2 -12 -12    0.32    0.55
   2 -12 -12   -0.22    0.58
  -1  12  12    0.60    0.55
   1 -12 -12    0.67    0.53
   1 -12 -12    1.27    0.83
   0  12  12   -0.07    0.52
   0 -12 -12    0.53    0.53
   1  12  12    1.15    0.55
  -1 -12 -12    2.47    0.59
   2  12  12    0.89    0.44
   2  12  12    0.67    0.51
  -2 -12 -12    0.61    0.50
   3  12  12   -0.18    0.54
   3  12  12    0.55    0.47
  -3 -12 -12    0.57    0.52
   4  12  12    0.38    0.56
   4  12  12    1.50    0.59
  -4 -12 -12    1.51    0.56
   5  12  12    0.29    0.57
   5  12  12   -1.11    0.57
  -5 -12 -12    0.69    0.55
   6  12  12    0.46    0.58
   6  12  12   -0.98    0.62
  -6 -12 -12    0.28    0.54
   7  12  12   -0.15    0.73
   7  12  12    0.44    0.64
  -7 -12 -12   -0.18    0.61
   2  13  13    0.05    0.64
  -2 -13 -13    0.89    0.62
  -6 -12 -13    1.13    0.63
   6  12  13    1.03    0.61
   6  12  13    0.66    0.69
  -5 -12 -13    0.33    0.58
   5  12  13   -0.71    0.56
   5  12  13   -0.50    0.63
  -4 -12 -13    1.74    0.60
   4  12  13    1.47    0.65
   4  12  13    1.80    0.61
  -3 -12 -13    1.38    0.59
   3  12  13   -0.60    0.53
   3  12  13    0.99    0.55
  -2 -12 -13    2.43    0.62
   2  12  13    1.51    0.49
   2  12  13    1.00    0.57
  -1 -12 -13    0.56    0.51
   1  12  13    1.05    0.59
   0 -12 -13    3.69    0.64
   0  12  13    4.07    0.66
   1 -12 -13    0.62    0.60
  -1  12  13    2.35    0.66
   2 -12 -13   -0.26    0.60
  -2  12  13    0.00    0.57
  -8 -11 -12    0.55    0.59
   8  11  12    2.07    0.78
   8  11  12    0.58    0.64
  -7 -11 -12    0.75    0.59
   7  11  12    3.06    0.74
   7  11  12    2.43    0.62
  -6 -11 -12    0.33    0.48
   6  11  12   -0.09    0.53
   6  11  12    1.43    0.63
  -5 -11 -12    0.65    0.44
   5  11  12    0.20    0.55
   5  11  12    0.45    0.51
  -4 -11 -12   -0.16    0.41
   4  11  12    0.15    0.47
   4  11  12   -0.12    0.52
  -3 -11 -12    0.16    0.42
   3  11  12   -0.37    0.41
   3  11  12   -0.55    0.44
  -2 -11 -12   -0.09    0.40
   2  11  12    0.23    0.44
   2  11  12    0.19    0.41
  -1 -11 -12   -0.02    0.39
   1  11  12    0.85    0.41
   1  11  12   -0.69    0.33
   0 -11 -12    0.66    0.44
   0 -11 -12   -0.26    0.35
   0  11  12   -0.26    0.42
   0  11  12   -0.44    0.30
   1 -11 -12   -0.09    0.40
   1 -11 -12   -0.29    0.41
  -1  11  12    0.38    0.46
   2 -11 -12   -0.72    0.47
   2 -11 -12    0.20    0.50
  -2  11  12   -0.06    0.48
   3 -11 -12   -0.04    0.55
  -3  11  12   -0.23    0.48
  -3  11  12   -0.39    0.52
   4 -11 -12    0.09    0.65
  -4  11  12   -0.65    0.55
  -4  11  12   -0.22    0.55
   5 -11 -12   -0.09    0.70
  -5  11  12    0.04    0.62
  -5  11  12   -0.09    0.60
  10  10  11    1.00    0.61
  -9 -10 -11    0.00    0.55
   9  10  11    1.07    0.71
   9  10  11    0.52    0.60
  -8 -10 -11    1.09    0.51
   8  10  11    2.03    0.66
   8  10  11    1.29    0.55
  -7 -10 -11    0.47    0.44
   7  10  11    0.22    0.51
   7  10  11    1.63    0.52
  -6 -10 -11    1.13    0.44
   6  10  11   -0.13    0.52
   6  10  11   -0.18    0.43
  -5 -10 -11    4.58    0.55
   5  10  11    3.71    0.58
   5  10  11    4.19    0.52
  -4 -10 -11    1.50    0.41
   4  10  11    1.36    0.42
   4  10  11    1.52    0.46
  -3 -10 -11   -0.09    0.34
   3  10  11    0.04    0.36
   3  10  11    0.57    0.41
  -2 -10 -11   -0.19    0.34
  -2 -10 -11   -0.08    0.20
   2  10  11   -0.09    0.36
   2  10  11    0.06    0.34
  -1 -10 -11    0.45    0.34
  -1 -10 -11   -0.08    0.23
  -1 -10 -11    0.12    0.27
   1  10  11   -0.02    0.30
   1  10  11    0.31    0.38
   0 -10 -11    9.90    0.71
   0 -10 -11   11.41    0.79
   0  10  11   10.66    0.63
   0  10  11   12.03    0.79
   0  10  11    8.72    0.63
   1 -10 -11    0.70    0.36
   1 -10 -11    0.63    0.40
  -1  10  11    0.66    0.23
  -1  10  11    0.77    0.39
  -1  10  11    0.14    0.39
   2 -10 -11    0.32    0.38
   2 -10 -11   -0.23    0.46
  -2  10  11   -0.28    0.37
   3 -10 -11    0.88    0.47
   3 -10 -11    0.92    0.50
  -3  10  11    0.17    0.41
   4 -10 -11    0.66    0.54
  -4  10  11    0.61    0.47
  -4  10  11    0.51    0.46
   5 -10 -11    1.30    0.60
  -5  10  11    1.12    0.54
  -5  10  11    0.65    0.54
   6 -10 -11    4.59    0.77
  -6  10  11    3.41    0.68
  -6  10  11    3.14    0.61
 -11  -9 -10   -0.21    0.56
  11   9  10   -0.34    0.58
 -10  -9 -10    0.35    0.52
  10   9  10    1.66    0.59
  10   9  10    0.77    0.71
  -9  -9 -10    0.48    0.45
   9   9  10    0.30    0.59
   9   9  10    0.42    0.49
  -8  -9 -10    0.19    0.41
   8   9  10    0.00    0.52
   8   9  10    0.37    0.44
  -7  -9 -10    0.98    0.41
   7   9  10    0.15    0.40
   7   9  10    0.53    0.46
  -6  -9 -10    0.12    0.34
   6   9  10    0.00    0.37
   6   9  10    0.20    0.43
  -5  -9 -10    5.79    0.66
   5   9  10    5.38    0.65
   5   9  10    5.90    0.68
  -4  -9 -10    3.87    0.54
   4   9  10    4.83    0.66
   4   9  10    2.91    0.44
  -3  -9 -10    3.06    0.41
   3   9  10    3.53    0.44
   3   9  10    3.39    0.43
  -2  -9 -10    1.58    0.29
  -2  -9 -10    1.58    0.22
  -2  -9 -10    1.68    0.37
   2   9  10    1.69    0.34
   2   9  10    1.19    0.19
   2   9  10    1.59    0.34
  -1  -9 -10    4.88    0.41
  -1  -9 -10    5.50    0.57
  -1  -9 -10    6.21    0.46
   1   9  10    5.00    0.50
   1   9  10    5.49    0.57
   1   9  10    4.92    0.40
   0  -9 -10    7.04    0.51
   0  -9 -10    7.77    0.62
   0  -9 -10    7.79    0.54
   0   9  10    6.61    0.50
   0   9  10    7.54    0.50
   0   9  10    6.63    0.61
   1  -9 -10   16.72    0.91
   1  -9 -10   16.66    0.84
  -1   9  10   16.47    0.87
  -1   9  10   15.61    0.79
  -1   9  10   16.68    0.77
  -1   9  10   15.35    0.68
   2  -9 -10   -0.20    0.34
   2  -9 -10    0.03    0.32
  -2   9  10    0.38    0.33
  -2   9  10    0.21    0.14
  -2   9  10    0.08    0.14
   3  -9 -10    1.31    0.39
   3  -9 -10    1.36    0.44
  -3   9  10    1.44    0.39
   4  -9 -10    0.18    0.43
  -4   9  10    0.78    0.39
  -4   9  10    0.39    0.39
   5  -9 -10    2.03    0.56
  -5   9  10    2.33    0.48
  -5   9  10    2.36    0.48
   6  -9 -10    0.22    0.58
  -6   9  10    0.78    0.45
  -6   9  10    0.14    0.45
   7  -9 -10    2.75    0.73
  -7   9  10    2.39    0.55
  -7   9  10    1.06    0.52
   8  -9 -10    0.27    0.75
  -8   9  10    0.12    0.59
  -8   9  10    0.30    0.58
 -11  -8  -9    0.28    0.52
 -11  -8  -9    0.59    0.57
  11   8   9   -0.01    0.68
 -10  -8  -9    1.43    0.47
  10   8   9    1.26    0.50
  10   8   9    1.79    0.64
  -9  -8  -9    0.41    0.40
   9   8   9   -0.15    0.40
   9   8   9   -0.75    0.42
  -8  -8  -9    1.85    0.43
   8   8   9    2.65    0.49
   8   8   9    2.65    0.55
  -7  -8  -9   -0.27    0.30
   7   8   9    0.38    0.40
   7   8   9   -0.07    0.35
  -6  -8  -9    1.82    0.37
   6   8   9    0.81    0.34
   6   8   9    0.97    0.40
  -5  -8  -9    0.14    0.29
   5   8   9   -0.39    0.33
   5   8   9    0.19    0.28
  -4  -8  -9   12.06    0.70
   4   8   9   11.89    0.71
   4   8   9   10.34    0.71
  -3  -8  -9    2.37    0.34
  -3  -8  -9    2.79    0.39
   3   8   9    2.49    0.38
   3   8   9    2.61    0.36
  -2  -8  -9    1.08    0.27
  -2  -8  -9    1.39    0.30
   2   8   9    1.07    0.29
   2   8   9    0.85    0.33
   2   8   9    1.61    0.18
  -1  -8  -9    3.38    0.35
  -1  -8  -9    4.31    0.36
  -1  -8  -9    5.09    0.49
   1   8   9    5.23    0.54
   1   8   9    4.87    0.42
   1   8   9    3.98    0.34
   0  -8  -9    0.08    0.21
   0  -8  -9   -0.13    0.26
   0  -8  -9    0.30    0.18
   0   8   9    0.35    0.20
   0   8   9    0.25    0.20
   0   8   9    0.40    0.26
   1  -8  -9   18.63    0.83
   1  -8  -9   19.76    0.90
  -1   8   9   18.86    0.72
  -1   8   9   19.50    0.73
  -1   8   9   19.59    0.88
  -1   8   9   16.86    0.80
   2  -8  -9    7.20    0.59
   2  -8  -9    6.09    0.58
  -2   8   9    6.82    0.56
  -2   8   9    6.48    0.32
  -2   8   9    5.51    0.54
  -2   8   9    6.70    0.32
   3  -8  -9    1.44    0.33
   3  -8  -9    1.40    0.41
  -3   8   9    1.53    0.35
   4  -8  -9   30.33    1.33
  -4   8   9   30.96    1.28
  -4   8   9   29.22    1.22
   5  -8  -9   -0.27    0.43
  -5   8   9    0.54    0.36
  -5   8   9    0.26    0.34
   6  -8  -9    2.83    0.60
  -6   8   9    2.18    0.46
   7  -8  -9    4.29    0.72
  -7   8   9    3.82    0.58
  -7   8   9    4.54    0.55
   8  -8  -9    0.82    0.70
  -8   8   9    1.11    0.52
  -8   8   9    0.87    0.48
   9  -8  -9   -0.37    0.73
  -9   8   9   -0.41    0.52
  -9   8   9    0.78    0.59
 -12  -7  -8    1.50    0.58
 -12  -7  -8    0.38    0.54
  12   7   8    1.65    0.67
 -11  -7  -8    1.11    0.49
 -11  -7  -8    0.28    0.45
  11   7   8    0.22    0.62
 -10  -7  -8   -0.04    0.40
 -10  -7  -8   -0.15    0.42
  10   7   8    0.76    0.51
  -9  -7  -8    1.14    0.39
  -9  -7  -8    1.04    0.41
   9   7   8    1.50    0.46
  -8  -7  -8    0.45    0.31
  -8  -7  -8    0.23    0.33
   8   7   8   -0.08    0.41
  -7  -7  -8    1.74    0.35
  -7  -7  -8    1.66    0.35
   7   7   8    1.77    0.41
  -6  -7  -8   -0.01    0.23
   6   7   8    0.26    0.31
   6   7   8    0.18    0.31
  -5  -7  -8    2.49    0.34
   5   7   8    2.19    0.33
   5   7   8    2.33    0.36
  -4  -7  -8    0.48    0.24
  -4  -7  -8    0.07    0.21
   4   7   8    0.42    0.24
   4   7   8    0.09    0.24
   4   7   8   -0.11    0.24
  -3  -7  -8   27.58    1.05
  -3  -7  -8   27.16    1.06
   3   7   8   28.37    1.08
   3   7   8   27.88    1.07
   3   7   8   24.80    1.03
  -2  -7  -8    9.71    0.40
  -2  -7  -8   10.68    0.54
  -2  -7  -8   10.16    0.57
   2   7   8   10.30    0.59
   2   7   8    9.79    0.40
   2   7   8    9.31    0.54
   2   7   8   10.61    0.56
  -1  -7  -8   21.03    0.81
  -1  -7  -8   21.36    0.88
  -1  -7  -8   21.25    0.77
   1   7   8   20.91    0.76
   1   7   8   21.26    0.89
   1   7   8   21.70    0.89
   1   7   8   20.34    0.86
   1   7   8   21.58    0.83
   0  -7  -8    3.33    0.33
   0  -7  -8    3.05    0.38
   0  -7  -8    3.65    0.35
   0  -7  -8    2.39    0.31
   0   7   8    2.98    0.38
   0   7   8    3.43    0.34
   0   7   8    3.40    0.33
   0   7   8    2.89    0.38
   1  -7  -8    4.54    0.50
   1  -7  -8    3.63    0.42
   1  -7  -8    4.02    0.41
  -1   7   8    4.53    0.31
  -1   7   8    4.42    0.42
  -1   7   8    4.05    0.37
  -1   7   8    4.29    0.28
   2  -7  -8    3.37    0.43
   2  -7  -8    3.01    0.38
  -2   7   8    2.95    0.40
  -2   7   8    2.69    0.21
  -2   7   8    4.05    0.41
  -2   7   8    2.79    0.21
   3  -7  -8    0.00    0.27
   3  -7  -8   -0.12    0.25
  -3   7   8   -0.01    0.22
  -3   7   8    0.56    0.28
   4  -7  -8   45.28    1.69
  -4   7   8   44.80    1.61
  -4   7   8   43.85    1.63
   5  -7  -8    1.90    0.44
  -5   7   8    1.63    0.38
  -5   7   8    1.65    0.33
   6  -7  -8   12.72    0.92
  -6   7   8   13.44    0.77
  -6   7   8   13.32    0.81
   7  -7  -8    0.55    0.51
  -7   7   8    0.16    0.35
  -7   7   8    0.20    0.34
   8  -7  -8    1.20    0.61
  -8   7   8    0.76    0.39
  -8   7   8    0.99    0.44
   9  -7  -8   -0.25    0.57
  -9   7   8   -0.05    0.44
  -9   7   8    1.18    0.51
  10  -7  -8   -0.53    0.68
 -10   7   8    0.50    0.50
 -10   7   8   -0.41    0.58
 -12  -6  -7    1.09    0.50
 -12  -6  -7   -0.46    0.48
  12   6   7    0.79    0.60
 -11  -6  -7   -0.11    0.42
 -11  -6  -7    1.01    0.44
  11   6   7    0.17    0.52
 -10  -6  -7    1.34    0.40
 -10  -6  -7    1.15    0.40
  10   6   7    0.29    0.45
  10   6   7    1.06    0.22
  -9  -6  -7    3.08    0.43
  -9  -6  -7    3.06    0.21
  -9  -6  -7    3.33    0.43
   9   6   7    3.00    0.48
  -8  -6  -7    7.75    0.60
  -8  -6  -7    6.50    0.61
   8   6   7    8.21    0.72
  -7  -6  -7    0.71    0.26
  -7  -6  -7    0.65    0.26
   7   6   7    0.15    0.32
  -6  -6  -7    4.35    0.42
  -6  -6  -7    4.22    0.43
   6   6   7    4.41    0.51
   6   6   7    3.32    0.38
   6   6   7    2.69    0.42
  -5  -6  -7    3.00    0.43
  -5  -6  -7    3.05    0.36
   5   6   7    2.82    0.34
   5   6   7    2.66    0.32
   5   6   7    3.31    0.38
   5   6   7    2.67    0.33
  -4  -6  -7    0.27    0.20
  -4  -6  -7    0.35    0.20
   4   6   7    0.27    0.22
   4   6   7    0.18    0.19
   4   6   7    0.43    0.20
   4   6   7    0.49    0.18
  -3  -6  -7    6.02    0.45
  -3  -6  -7    5.84    0.42
   3   6   7    7.23    0.45
   3   6   7    6.59    0.39
   3   6   7    6.16    0.44
   3   6   7    6.45    0.44
  -2  -6  -7   23.05    0.92
  -2  -6  -7   24.19    0.90
  -2  -6  -7   24.02    0.77
   2   6   7   23.29    0.77
   2   6   7   25.14    0.92
   2   6   7   23.95    0.91
   2   6   7   23.26    0.93
   2   6   7   25.10    0.94
  -1  -6  -7    0.22    0.12
  -1  -6  -7    0.31    0.17
  -1  -6  -7    0.21    0.18
   1   6   7   -0.09    0.19
   1   6   7    0.24    0.16
   1   6   7   -0.05    0.19
   1   6   7    0.20    0.11
   1   6   7    0.40    0.18
   0  -6  -7   25.97    0.95
   0  -6  -7   24.37    0.94
   0  -6  -7   25.21    0.89
   0  -6  -7   25.46    0.90
   0   6   7   24.76    0.93
   0   6   7   24.15    0.87
   0   6   7   23.80    0.93
   0   6   7   24.38    0.87
   1  -6  -7    4.91    0.39
   1  -6  -7    4.38    0.38
   1  -6  -7    4.21    0.36
  -1   6   7    4.54    0.39
  -1   6   7    4.36    0.38
  -1   6   7    5.02    0.27
  -1   6   7    4.72    0.34
   2  -6  -7   11.82    0.58
   2  -6  -7   12.70    0.62
   2  -6  -7   12.90    0.62
  -2   6   7   11.60    0.44
  -2   6   7   12.93    0.60
  -2   6   7   12.47    0.44
  -2   6   7   12.53    0.59
  -2   6   7   13.17    0.60
   3  -6  -7  153.99    4.77
   3  -6  -7  157.09    4.79
   3  -6  -7  154.27    4.81
  -3   6   7  154.98    4.80
  -3   6   7  156.76    4.79
  -3   6   7  158.51    4.77
   4  -6  -7   47.44    1.65
   4  -6  -7   42.95    1.55
  -4   6   7   47.00    1.57
  -4   6   7   46.31    1.60
  -4   6   7   42.22    1.59
   5  -6  -7   37.60    1.50
  -5   6   7   39.36    1.41
  -5   6   7   40.40    1.47
   6  -6  -7    5.72    0.67
  -6   6   7    5.56    0.55
  -6   6   7    4.63    0.55
   7  -6  -7   -0.05    0.40
  -7   6   7    0.20    0.34
  -7   6   7    0.17    0.29
   8  -6  -7    0.96    0.50
  -8   6   7    0.62    0.38
  -8   6   7    0.24    0.32
   9  -6  -7   -0.55    0.54
  -9   6   7   -0.26    0.41
  -9   6   7   -0.38    0.37
  10  -6  -7    0.58    0.65
 -10   6   7    0.19    0.44
 -10   6   7    0.26    0.48
  11  -6  -7    0.56    0.77
 -11   6   7   -0.04    0.61
 -11   6   7    0.22    0.46
 -13  -5  -6    1.10    0.56
 -13  -5  -6    2.59    0.57
  13   5   6    1.45    0.71
 -12  -5  -6    0.35    0.44
 -12  -5  -6    0.34    0.47
  12   5   6    0.76    0.55
 -11  -5  -6   -0.08    0.36
 -11  -5  -6    0.66    0.41
  11   5   6   -0.28    0.28
  11   5   6   -0.44    0.47
 -10  -5  -6    0.91    0.36
 -10  -5  -6    1.30    0.38
  10   5   6    1.09    0.27
  10   5   6    1.21    0.47
  -9  -5  -6    0.42    0.19
  -9  -5  -6    0.45    0.31
  -9  -5  -6    0.76    0.33
   9   5   6    0.58    0.21
   9   5   6    0.55    0.36
  -8  -5  -6    3.99    0.45
  -8  -5  -6    4.35    0.27
  -8  -5  -6    4.66    0.46
   8   5   6    3.85    0.29
   8   5   6    4.42    0.57
  -7  -5  -6    1.11    0.16
  -7  -5  -6    1.12    0.26
  -7  -5  -6    1.34    0.26
   7   5   6    0.70    0.30
   7   5   6    1.16    0.22
   7   5   6    1.26    0.15
   7   5   6    1.21    0.25
  -6  -5  -6   14.34    0.67
  -6  -5  -6   15.43    0.68
  -6  -5  -6   14.05    0.74
   6   5   6   15.06    0.76
   6   5   6   14.90    0.65
   6   5   6   14.52    0.64
  -5  -5  -6   10.41    0.66
  -5  -5  -6   11.70    0.58
  -5  -5  -6   12.40    0.57
   5   5   6   11.54    0.63
   5   5   6   12.62    0.55
   5   5   6   11.48    0.53
  -4  -5  -6    1.13    0.19
  -4  -5  -6    1.08    0.23
  -4  -5  -6    0.88    0.20
   4   5   6    0.91    0.16
   4   5   6    1.02    0.17
   4   5   6    1.46    0.24
  -3  -5  -6   61.33    1.95
  -3  -5  -6   59.40    1.93
   3   5   6   61.96    1.96
   3   5   6   57.14    1.95
   3   5   6   59.97    1.93
   3   5   6   60.84    1.93
  -2  -5  -6   13.69    0.45
  -2  -5  -6   13.54    0.57
  -2  -5  -6   13.45    0.58
   2   5   6   13.47    0.45
   2   5   6   13.11    0.58
   2   5   6   13.74    0.59
   2   5   6   13.12    0.56
   2   5   6   13.51    0.57
  -1  -5  -6    9.79    0.39
  -1  -5  -6   10.25    0.45
  -1  -5  -6    9.98    0.47
   1   5   6    9.73    0.46
   1   5   6    9.92    0.48
   1   5   6   10.58    0.46
   1   5   6    9.75    0.39
   1   5   6   10.23    0.48
   0  -5  -6   33.08    1.05
   0  -5  -6   32.60    1.04
   0  -5  -6   31.54    1.09
   0  -5  -6   32.66    1.11
   0   5   6   29.03    1.03
   0   5   6   28.65    1.03
   0   5   6   30.80    1.09
   0   5   6   33.01    1.10
   1  -5  -6    1.54    0.21
   1  -5  -6    1.05    0.18
   1  -5  -6    0.98    0.19
  -1   5   6    1.22    0.15
  -1   5   6    0.94    0.16
  -1   5   6    1.38    0.19
  -1   5   6    1.14    0.18
   2  -5  -6   25.76    0.95
   2  -5  -6   24.81    0.93
   2  -5  -6   25.30    0.93
  -2   5   6   25.68    0.94
  -2   5   6   25.30    0.93
  -2   5   6   25.44    0.93
  -2   5   6   25.48    0.80
  -2   5   6   25.42    0.80
   3  -5  -6  108.77    3.38
   3  -5  -6  106.48    3.34
  -3   5   6  104.65    3.36
  -3   5   6  109.50    3.36
  -3   5   6  109.27    3.33
  -3   5   6  109.45    3.37
   4  -5  -6   52.44    1.80
   4  -5  -6   50.65    1.73
  -4   5   6   52.83    1.76
  -4   5   6   52.31    1.78
  -4   5   6   52.63    1.73
  -4   5   6   53.36    1.77
   5  -5  -6   20.89    0.95
   5  -5  -6   20.83    0.84
  -5   5   6   21.02    0.88
  -5   5   6   20.95    0.96
  -5   5   6   22.00    0.85
  -5   5   6   20.37    0.91
   6  -5  -6    3.47    0.46
   6  -5  -6    3.87    0.41
  -6   5   6    4.27    0.43
  -6   5   6    3.86    0.46
   7  -5  -6   -0.21    0.35
  -7   5   6   -0.21    0.23
  -7   5   6   -0.01    0.26
   8  -5  -6    5.49    0.66
  -8   5   6    4.65    0.57
  -8   5   6    4.98    0.58
   9  -5  -6   -0.20    0.49
  -9   5   6   -0.05    0.36
  -9   5   6   -0.13    0.31
  10  -5  -6   -0.14    0.59
 -10   5   6    0.60    0.39
 -10   5   6    0.41    0.43
  11  -5  -6    0.57    0.66
 -11   5   6    0.34    0.53
 -11   5   6    0.27    0.43
 -13  -4  -5    1.05    0.51
 -13  -4  -5    0.98    0.52
  13   4   5    0.89    0.67
 -12  -4  -5    0.33    0.43
 -12  -4  -5   -0.57    0.40
  12   4   5    0.19    0.40
  12   4   5   -1.02    0.50
 -11  -4  -5    1.00    0.37
  11   4   5    0.95    0.46
  11   4   5    1.18    0.35
 -10  -4  -5   -0.50    0.30
 -10  -4  -5    0.09    0.25
 -10  -4  -5    0.08    0.31
  10   4   5    0.10    0.26
  10   4   5    0.26    0.40
  -9  -4  -5    3.64    0.48
  -9  -4  -5    4.25    0.47
  -9  -4  -5    3.78    0.39
   9   4   5    3.41    0.41
   9   4   5    3.33    0.44
  -8  -4  -5    9.44    0.55
  -8  -4  -5    9.54    0.55
  -8  -4  -5    9.27    0.45
   8   4   5    8.80    0.53
   8   4   5    9.54    0.66
   8   4   5    7.41    0.52
   8   4   5    9.40    0.48
  -7  -4  -5    0.18    0.20
  -7  -4  -5   -0.05    0.19
  -7  -4  -5    0.23    0.26
   7   4   5   -0.11    0.18
   7   4   5    0.16    0.25
   7   4   5    0.12    0.13
   7   4   5   -0.28    0.16
  -6  -4  -5    0.59    0.20
  -6  -4  -5    0.48    0.10
  -6  -4  -5    0.02    0.17
  -6  -4  -5    0.65    0.18
   6   4   5    0.34    0.16
   6   4   5    0.27    0.10
   6   4   5    0.77    0.23
   6   4   5    0.34    0.15
  -5  -4  -5   11.59    0.58
  -5  -4  -5   12.51    0.40
  -5  -4  -5   11.83    0.53
  -5  -4  -5   12.39    0.55
   5   4   5   12.48    0.53
   5   4   5   11.31    0.51
   5   4   5   11.53    0.40
   5   4   5   12.03    0.60
  -4  -4  -5    3.14    0.26
  -4  -4  -5    3.30    0.27
  -4  -4  -5    2.25    0.34
   4   4   5    2.72    0.31
   4   4   5    2.71    0.23
   4   4   5    2.83    0.24
  -3  -4  -5    0.18    0.14
  -3  -4  -5    0.33    0.12
  -3  -4  -5    0.13    0.12
   3   4   5    0.19    0.13
   3   4   5    0.28    0.13
   3   4   5    0.34    0.13
  -2  -4  -5    0.44    0.12
  -2  -4  -5    1.20    0.16
   2   4   5    0.89    0.08
   2   4   5    0.70    0.08
   2   4   5    0.94    0.15
   2   4   5    0.94    0.15
   2   4   5    1.40    0.18
  -1  -4  -5    6.11    0.32
  -1  -4  -5    5.74    0.24
  -1  -4  -5    5.06    0.29
   1   4   5    5.73    0.31
   1   4   5    5.96    0.24
   1   4   5    5.68    0.32
   1   4   5    6.19    0.35
   0  -4  -5   39.81    1.22
   0  -4  -5   38.74    1.21
   0  -4  -5   36.54    1.25
   0   4   5   38.21    1.21
   0   4   5   37.52    1.25
   0   4   5   37.93    1.21
   1  -4  -5  122.45    3.72
   1  -4  -5  122.37    3.73
   1  -4  -5  125.41    3.80
  -1   4   5  126.57    3.72
  -1   4   5  122.75    3.66
  -1   4   5  120.45    3.73
  -1   4   5  122.08    3.73
   2  -4  -5  162.92    4.91
   2  -4  -5  163.33    4.90
   2  -4  -5  158.77    4.92
  -2   4   5  160.72    4.80
  -2   4   5  162.79    4.80
  -2   4   5  168.21    4.92
  -2   4   5  165.71    4.90
   3  -4  -5   20.28    0.76
   3  -4  -5   21.37    0.82
  -3   4   5   20.18    0.78
  -3   4   5   21.16    0.76
  -3   4   5   20.31    0.78
  -3   4   5   20.14    0.79
   4  -4  -5    0.55    0.15
   4  -4  -5    1.09    0.23
  -4   4   5    0.38    0.17
  -4   4   5    0.58    0.16
  -4   4   5    0.68    0.20
  -4   4   5    0.31    0.16
   5  -4  -5    6.57    0.49
   5  -4  -5    5.88    0.38
  -5   4   5    6.10    0.42
  -5   4   5    5.86    0.45
  -5   4   5    6.62    0.40
  -5   4   5    6.74    0.42
   6  -4  -5    1.42    0.32
   6  -4  -5    1.24    0.23
  -6   4   5    1.60    0.26
  -6   4   5    1.28    0.25
  -6   4   5    2.07    0.29
   7  -4  -5    1.03    0.12
   7  -4  -5    0.83    0.23
   7  -4  -5    1.29    0.39
  -7   4   5    1.66    0.25
  -7   4   5    0.97    0.11
  -7   4   5    0.97    0.27
   8  -4  -5    5.63    0.25
   8  -4  -5    6.36    0.69
  -8   4   5    5.49    0.49
  -8   4   5    5.29    0.28
  -8   4   5    6.02    0.56
   9  -4  -5    0.30    0.15
   9  -4  -5   -0.28    0.46
  -9   4   5    0.04    0.32
  -9   4   5   -0.09    0.30
  -9   4   5    0.08    0.15
  10  -4  -5    0.98    0.56
 -10   4   5    0.10    0.39
 -10   4   5   -0.37    0.31
  11  -4  -5    1.76    0.70
 -11   4   5    0.71    0.42
 -11   4   5    1.57    0.50
  12  -4  -5    0.67    0.74
 -12   4   5    0.50    0.45
 -12   4   5   -0.69    0.52
 -13  -3  -4    0.21    0.47
 -13  -3  -4    0.01    0.46
  13   3   4    0.95    0.50
  13   3   4   -0.45    0.55
 -12  -3  -4   -0.02    0.38
 -12  -3  -4    0.42    0.40
  12   3   4    0.08    0.48
  12   3   4    0.34    0.45
 -11  -3  -4    0.48    0.33
 -11  -3  -4    0.55    0.35
  11   3   4   -0.19    0.42
  11   3   4    0.23    0.37
 -10  -3  -4   30.19    1.20
 -10  -3  -4   28.21    1.12
 -10  -3  -4   29.54    1.21
  10   3   4   30.55    1.31
  10   3   4   30.32    1.18
  -9  -3  -4    2.24    0.30
  -9  -3  -4    2.40    0.33
  -9  -3  -4    2.55    0.30
   9   3   4    1.00    0.34
   9   3   4    1.52    0.32
   9   3   4    1.68    0.30
   9   3   4    2.20    0.42
  -8  -3  -4    0.45    0.21
  -8  -3  -4    0.41    0.20
   8   3   4    0.18    0.26
   8   3   4    0.39    0.18
   8   3   4    0.31    0.19
  -7  -3  -4    0.87    0.17
  -7  -3  -4    0.51    0.17
  -7  -3  -4    0.55    0.22
  -7  -3  -4    0.60    0.20
   7   3   4    0.47    0.17
   7   3   4    0.36    0.16
   7   3   4    0.41    0.23
   7   3   4    0.21    0.17
  -6  -3  -4   12.38    0.55
  -6  -3  -4   12.47    0.49
  -6  -3  -4   13.65    0.57
  -6  -3  -4   12.28    0.61
   6   3   4   13.05    0.63
   6   3   4   13.04    0.54
   6   3   4   11.97    0.52
   6   3   4   11.97    0.49
  -5  -3  -4   17.73    0.74
  -5  -3  -4   18.17    0.70
  -5  -3  -4   19.45    0.70
  -5  -3  -4   18.71    0.62
   5   3   4   18.37    0.67
   5   3   4   17.78    0.62
   5   3   4   17.95    0.68
   5   3   4   18.17    0.76
  -4  -3  -4  141.28    4.24
  -4  -3  -4  139.22    4.10
  -4  -3  -4  141.40    4.19
  -4  -3  -4  138.53    4.20
   4   3   4  140.63    4.18
   4   3   4  143.11    4.25
   4   3   4  131.87    4.23
   4   3   4  137.08    4.10
  -3  -3  -4   24.10    0.71
  -3  -3  -4   23.93    0.81
  -3  -3  -4   24.21    0.82
  -3  -3  -4   23.57    0.84
   3   3   4   22.68    0.85
   3   3   4   23.89    0.81
   3   3   4   22.94    0.71
   3   3   4   23.39    0.84
  -2  -3  -4  176.91    5.27
  -2  -3  -4  177.60    5.28
  -2  -3  -4  180.85    5.29
   2   3   4  158.66    5.26
   2   3   4  176.82    5.30
   2   3   4  185.89    5.19
   2   3   4  180.80    5.28
   2   3   4  180.19    5.19
  -1  -3  -4    0.54    0.06
  -1  -3  -4    0.46    0.10
  -1  -3  -4    0.50    0.10
   1   3   4    0.40    0.09
   1   3   4    0.43    0.06
   1   3   4    0.48    0.09
   1   3   4    0.40    0.08
   1   3   4    0.60    0.11
   0  -3  -4   69.61    2.07
   0  -3  -4   68.50    2.03
   0  -3  -4   60.46    2.05
   0  -3  -4   69.80    2.04
   0   3   4   60.67    2.05
   0   3   4   69.48    2.07
   0   3   4   67.50    2.04
   0   3   4   70.58    2.04
   1  -3  -4   74.15    2.26
   1  -3  -4   72.02    2.26
   1  -3  -4   74.55    2.26
  -1   3   4   74.08    2.25
  -1   3   4   74.34    2.27
  -1   3   4   73.55    2.20
  -1   3   4   72.03    2.20
  -1   3   4   74.58    2.26
   2  -3  -4  147.13    4.39
   2  -3  -4  146.76    4.40
   2  -3  -4  145.91    4.42
  -2   3   4  150.85    4.41
  -2   3   4  142.74    4.41
  -2   3   4  149.31    4.31
  -2   3   4  147.32    4.39
  -2   3   4  144.05    4.31
   3  -3  -4  377.24   11.22
   3  -3  -4  376.55   11.17
  -3   3   4  367.00   11.07
  -3   3   4  394.94   11.23
  -3   3   4  388.48   11.20
  -3   3   4  377.35   11.19
  -3   3   4  372.98   11.16
   4  -3  -4    5.12    0.19
   4  -3  -4    5.32    0.34
   4  -3  -4    5.56    0.40
  -4   3   4    4.81    0.33
  -4   3   4    5.18    0.36
  -4   3   4    5.13    0.32
  -4   3   4    4.81    0.30
  -4   3   4    4.98    0.20
   5  -3  -4   28.72    0.91
   5  -3  -4   30.07    1.12
   5  -3  -4   30.17    1.01
  -5   3   4   29.81    1.01
  -5   3   4   28.69    0.92
  -5   3   4   29.86    1.05
  -5   3   4   28.93    1.04
  -5   3   4   28.39    1.08
   6  -3  -4    2.82    0.28
   6  -3  -4    2.92    0.18
   6  -3  -4    3.09    0.41
  -6   3   4    3.03    0.33
  -6   3   4    2.61    0.32
  -6   3   4    2.69    0.28
  -6   3   4    2.74    0.19
  -6   3   4    2.08    0.29
   7  -3  -4   11.15    0.53
   7  -3  -4   10.02    0.44
   7  -3  -4   12.42    0.70
  -7   3   4   10.54    0.59
  -7   3   4   11.95    0.61
  -7   3   4   11.68    0.57
  -7   3   4   11.29    0.46
   8  -3  -4    1.81    0.40
   8  -3  -4    1.57    0.25
   8  -3  -4    1.74    0.26
  -8   3   4    1.55    0.31
  -8   3   4    1.31    0.19
  -8   3   4    1.22    0.25
   9  -3  -4   17.79    0.70
   9  -3  -4   17.07    0.96
  -9   3   4   17.86    0.81
  -9   3   4   17.96    0.74
  -9   3   4   19.61    0.91
  10  -3  -4    1.63    0.24
  10  -3  -4    1.67    0.52
 -10   3   4    1.91    0.38
 -10   3   4    2.86    0.45
  11  -3  -4    3.10    0.65
 -11   3   4    2.66    0.48
 -11   3   4    2.48    0.43
  12  -3  -4    2.90    0.79
 -12   3   4    3.70    0.61
 -12   3   4    3.01    0.50
 -13  -2  -3    2.60    0.54
 -13  -2  -3    2.48    0.51
  13   2   3    2.30    0.60
  13   2   3    2.11    0.62
 -12  -2  -3    3.35    0.47
 -12  -2  -3    3.24    0.49
  12   2   3    1.93    0.53
  12   2   3    2.05    0.51
 -11  -2  -3    5.08    0.60
 -11  -2  -3    5.47    0.61
  11   2   3    5.21    0.57
  11   2   3    6.80    0.75
 -10  -2  -3    8.47    0.58
 -10  -2  -3    8.47    0.59
 -10  -2  -3    9.54    0.63
  10   2   3    8.38    0.72
  10   2   3    9.63    0.66
  -9  -2  -3    7.51    0.52
  -9  -2  -3    8.71    0.56
   9   2   3    8.26    0.60
   9   2   3    8.85    0.49
   9   2   3    8.73    0.65
  -8  -2  -3    0.14    0.19
  -8  -2  -3    0.61    0.23
  -8  -2  -3   -0.19    0.25
  -8  -2  -3    0.14    0.18
   8   2   3    0.30    0.23
   8   2   3    0.25    0.18
   8   2   3    0.21    0.20
   8   2   3    0.10    0.17
  -7  -2  -3    2.04    0.29
  -7  -2  -3    3.28    0.31
  -7  -2  -3    2.64    0.35
  -7  -2  -3    2.14    0.27
   7   2   3    2.21    0.32
   7   2   3    2.73    0.26
   7   2   3    2.11    0.30
   7   2   3    2.10    0.26
  -6  -2  -3    9.91    0.46
  -6  -2  -3    9.49    0.50
  -6  -2  -3   10.43    0.46
  -6  -2  -3    9.79    0.46
   6   2   3    9.55    0.44
   6   2   3    9.87    0.43
   6   2   3    9.74    0.52
   6   2   3    9.58    0.44
  -5  -2  -3    8.50    0.40
  -5  -2  -3    8.45    0.36
  -5  -2  -3    9.23    0.44
  -5  -2  -3    8.55    0.40
   5   2   3    8.68    0.46
   5   2   3    8.73    0.38
   5   2   3    8.68    0.42
   5   2   3    8.36    0.36
  -4  -2  -3   65.81    2.01
  -4  -2  -3   67.58    2.05
  -4  -2  -3   67.75    2.11
  -4  -2  -3   66.98    2.06
   4   2   3   64.46    2.01
   4   2   3   66.42    2.04
   4   2   3   66.53    2.05
   4   2   3   66.53    2.10
  -3  -2  -3    5.28    0.20
  -3  -2  -3    5.28    0.27
  -3  -2  -3    5.75    0.25
  -3  -2  -3    5.06    0.26
   3   2   3    5.08    0.29
   3   2   3    4.95    0.20
   3   2   3    4.99    0.24
   3   2   3    4.57    0.24
  -2  -2  -3    0.13    0.03
  -2  -2  -3    0.00    0.07
  -2  -2  -3   -0.05    0.04
  -2  -2  -3   -0.02    0.06
   2   2   3    0.05    0.06
   2   2   3    0.12    0.07
   2   2   3    0.11    0.03
   2   2   3    0.08    0.05
  -1  -2  -3  179.92    5.39
  -1  -2  -3  183.97    5.40
  -1  -2  -3  180.85    5.39
   1   2   3  185.98    5.39
   1   2   3  177.72    5.35
   1   2   3  183.24    5.39
   1   2   3  182.32    5.35
   1   2   3  186.05    5.40
   0  -2  -3    0.87    0.11
   0  -2  -3    1.16    0.09
   0  -2  -3    1.04    0.09
   0  -2  -3    1.12    0.10
   0   2   3    1.00    0.11
   0   2   3    1.15    0.09
   0   2   3    1.14    0.11
   0   2   3    0.89    0.10
   1  -2  -3 1000.00   29.22
   2  -2  -3  645.85   19.10
   2  -2  -3  603.03   19.13
  -2   2   3  636.23   19.10
  -2   2   3  668.18   19.12
  -2   2   3  670.98   19.12
  -2   2   3  693.10   19.14
   3  -2  -3    0.59    0.14
   3  -2  -3    0.50    0.09
   3  -2  -3    0.67    0.07
  -3   2   3    0.69    0.12
  -3   2   3    0.45    0.09
  -3   2   3    0.59    0.14
  -3   2   3    0.68    0.12
  -3   2   3    0.55    0.06
   4  -2  -3   98.98    3.00
   4  -2  -3   96.71    2.95
   4  -2  -3   96.62    2.92
   4  -2  -3   96.22    2.87
  -4   2   3   96.94    2.92
  -4   2   3   98.28    2.96
  -4   2   3   94.66    2.99
  -4   2   3   93.60    2.87
   5  -2  -3    5.39    0.32
   5  -2  -3    5.17    0.33
   5  -2  -3    4.84    0.24
   5  -2  -3    4.94    0.39
  -5   2   3    5.49    0.34
  -5   2   3    5.00    0.29
  -5   2   3    5.27    0.25
  -5   2   3    5.25    0.34
   6  -2  -3    1.85    0.26
   6  -2  -3    1.70    0.23
   6  -2  -3    1.83    0.20
   6  -2  -3    2.37    0.33
  -6   2   3    1.85    0.26
  -6   2   3    1.33    0.20
  -6   2   3    1.89    0.20
  -6   2   3    1.60    0.19
   7  -2  -3   24.45    0.96
   7  -2  -3   25.43    0.88
   7  -2  -3   25.01    0.91
   7  -2  -3   25.90    1.05
  -7   2   3   25.28    0.91
  -7   2   3   26.21    0.98
  -7   2   3   24.04    0.99
  -7   2   3   24.93    0.88
   8  -2  -3    2.61    0.27
   8  -2  -3    2.25    0.31
   8  -2  -3    2.47    0.41
  -8   2   3    2.19    0.27
  -8   2   3    2.49    0.33
   9  -2  -3   -0.01    0.19
   9  -2  -3    0.18    0.36
  -9   2   3   -0.02    0.21
  -9   2   3   -0.40    0.21
  -9   2   3    0.24    0.29
  10  -2  -3    2.86    0.33
  10  -2  -3    2.22    0.53
 -10   2   3    2.74    0.31
 -10   2   3    2.29    0.35
 -10   2   3    3.16    0.37
  11  -2  -3    0.51    0.28
  11  -2  -3    0.53    0.52
 -11   2   3   -0.12    0.36
 -11   2   3    0.32    0.30
  12  -2  -3   -0.25    0.61
 -12   2   3    1.32    0.48
 -12   2   3    0.61    0.34
  13  -2  -3    1.15    0.81
 -13   2   3   -0.21    0.52
 -13   2   3    1.26    0.45
 -13  -1  -2    0.21    0.46
 -13  -1  -2   -0.05    0.45
  13   1   2   -0.58    0.59
  13   1   2   -0.58    0.52
 -12  -1  -2    2.27    0.45
 -12  -1  -2    2.90    0.47
  12   1   2    2.49    0.53
  12   1   2    3.49    0.57
 -11  -1  -2    0.23    0.31
 -11  -1  -2   -0.33    0.30
  11   1   2   -0.07    0.37
  11   1   2    0.19    0.38
 -10  -1  -2    1.24    0.30
 -10  -1  -2    1.02    0.29
  10   1   2    0.88    0.35
  10   1   2    0.90    0.36
  -9  -1  -2   19.27    0.91
  -9  -1  -2   21.01    0.85
  -9  -1  -2   21.79    0.87
  -9  -1  -2   19.03    0.86
   9   1   2   20.64    0.94
   9   1   2   20.11    0.91
   9   1   2   19.79    0.88
   9   1   2   20.74    0.83
  -8  -1  -2    1.50    0.25
  -8  -1  -2    1.19    0.24
  -8  -1  -2    1.15    0.24
  -8  -1  -2    0.87    0.23
   8   1   2    1.50    0.22
   8   1   2    1.28    0.21
   8   1   2    1.34    0.28
   8   1   2    1.19    0.26
  -7  -1  -2    5.08    0.35
  -7  -1  -2    5.60    0.35
  -7  -1  -2    5.48    0.39
  -7  -1  -2    5.19    0.37
   7   1   2    5.52    0.33
   7   1   2    5.34    0.41
   7   1   2    5.27    0.39
   7   1   2    5.03    0.34
  -6  -1  -2    1.32    0.18
  -6  -1  -2    1.50    0.18
   6   1   2    1.28    0.19
   6   1   2    1.11    0.15
   6   1   2    1.17    0.16
   6   1   2    1.43    0.20
  -5  -1  -2    0.77    0.13
  -5  -1  -2    0.60    0.12
  -5  -1  -2    0.58    0.13
   5   1   2    0.70    0.15
   5   1   2    0.91    0.15
   5   1   2    0.63    0.12
   5   1   2    0.53    0.12
  -4  -1  -2   79.42    2.52
  -4  -1  -2   84.47    2.49
  -4  -1  -2   82.70    2.49
  -4  -1  -2   80.23    2.49
   4   1   2   82.01    2.53
   4   1   2   82.35    2.49
   4   1   2   83.50    2.49
   4   1   2   80.99    2.48
  -3  -1  -2   15.06    0.53
  -3  -1  -2   15.55    0.52
  -3  -1  -2   15.51    0.52
  -3  -1  -2   15.71    0.56
   3   1   2   15.80    0.56
   3   1   2   14.93    0.53
   3   1   2   15.12    0.52
   3   1   2   15.61    0.52
  -2  -1  -2  302.58    8.83
  -2  -1  -2  303.95    8.78
  -2  -1  -2  295.03    8.79
  -2  -1  -2  302.73    8.81
   2   1   2  305.18    8.78
   2   1   2  294.54    8.80
   2   1   2  304.58    8.83
   2   1   2  292.05    8.79
  -1  -1  -2  485.57   14.21
   0   1   2   11.21    0.40
   0   1   2   11.41    0.42
   0   1   2   11.02    0.40
   1  -1  -2   33.64    1.05
   1  -1  -2   34.10    1.06
  -1   1   2   36.35    1.09
  -1   1   2   35.30    1.05
  -1   1   2   35.80    1.08
   2  -1  -2   14.56    0.50
   2  -1  -2   14.59    0.46
   2  -1  -2   14.27    0.47
   2  -1  -2   14.15    0.51
  -2   1   2   14.89    0.52
  -2   1   2   14.80    0.50
  -2   1   2   14.39    0.46
  -2   1   2   14.59    0.47
   3  -1  -2    1.91    0.11
   3  -1  -2    1.95    0.13
   3  -1  -2    2.07    0.16
  -3   1   2    1.97    0.16
  -3   1   2    1.75    0.12
  -3   1   2    1.68    0.17
  -3   1   2    1.99    0.12
   4  -1  -2    0.86    0.16
   4  -1  -2    1.12    0.12
   4  -1  -2    1.06    0.15
   4  -1  -2    0.79    0.09
  -4   1   2    1.18    0.16
  -4   1   2    1.15    0.13
  -4   1   2    0.90    0.13
  -4   1   2    1.07    0.13
   5  -1  -2  106.69    3.24
   5  -1  -2  106.06    3.32
   5  -1  -2  106.02    3.23
   5  -1  -2  110.98    3.28
  -5   1   2  107.03    3.24
  -5   1   2  106.99    3.24
  -5   1   2  107.85    3.31
  -5   1   2  108.12    3.28
   6  -1  -2   47.87    1.50
   6  -1  -2   45.75    1.59
   6  -1  -2   47.30    1.54
  -6   1   2   48.45    1.50
  -6   1   2   47.18    1.55
  -6   1   2   46.17    1.50
  -6   1   2   44.86    1.57
   7  -1  -2    7.68    0.43
   7  -1  -2    7.33    0.41
   7  -1  -2    7.38    0.52
   7  -1  -2    7.38    0.38
  -7   1   2    7.97    0.49
  -7   1   2    7.72    0.46
  -7   1   2    7.17    0.39
  -7   1   2    7.26    0.61
   8  -1  -2    0.63    0.19
   8  -1  -2    0.96    0.30
   8  -1  -2    0.47    0.16
   8  -1  -2    0.89    0.22
  -8   1   2    0.68    0.20
  -8   1   2    0.84    0.23
  -8   1   2    0.63    0.19
  -8   1   2    0.86    0.31
   9  -1  -2   22.26    0.88
   9  -1  -2   22.20    1.06
   9  -1  -2   17.67    0.81
  -9   1   2   22.46    0.93
  -9   1   2   22.07    0.86
  -9   1   2   21.09    0.84
  10  -1  -2    6.52    0.49
  10  -1  -2    7.98    0.58
  10  -1  -2    7.20    0.71
 -10   1   2    6.95    0.61
 -10   1   2    6.46    0.57
 -10   1   2    7.17    0.51
  11  -1  -2    0.33    0.31
  11  -1  -2   -0.24    0.44
 -11   1   2   -0.05    0.35
 -11   1   2    0.20    0.29
 -11   1   2   -0.34    0.34
  12  -1  -2    0.89    0.57
  12  -1  -2    0.76    0.41
 -12   1   2    1.14    0.45
 -12   1   2    0.88    0.36
  13  -1  -2    1.51    0.76
 -13   1   2    0.60    0.49
 -13   1   2   -0.54    0.43
 -13   0  -1   -0.09    0.43
 -13   0  -1    0.00    0.46
  13   0   1    0.44    0.63
  13   0   1   -0.08    0.51
 -12   0  -1    1.90    0.43
 -12   0  -1    1.45    0.43
  12   0   1    1.79    0.49
  12   0   1    1.65    0.54
 -11   0  -1   -0.58    0.29
 -11   0  -1   -0.41    0.29
  11   0   1    0.09    0.38
  11   0   1    0.32    0.39
 -10   0  -1    0.03    0.26
 -10   0  -1    0.52    0.27
  10   0   1    0.28    0.30
  10   0   1    0.34    0.38
  -9   0  -1    1.57    0.27
  -9   0  -1    1.74    0.30
  -9   0  -1    1.88    0.28
   9   0   1    2.30    0.34
   9   0   1    1.97    0.27
   9   0   1    2.41    0.46
   9   0   1    1.86    0.35
  -8   0  -1    1.72    0.26
  -8   0  -1    1.42    0.28
  -8   0  -1    1.85    0.26
  -8   0  -1    1.51    0.24
   8   0   1    1.41    0.25
   8   0   1    1.68    0.23
   8   0   1    1.83    0.23
   8   0   1    1.77    0.31
  -7   0  -1   26.14    0.95
  -7   0  -1   25.78    0.99
  -7   0  -1   25.99    0.97
  -7   0  -1   27.83    0.96
   7   0   1   26.86    0.95
   7   0   1   26.97    1.01
   7   0   1   26.99    0.95
   7   0   1   26.72    0.99
  -6   0  -1   17.81    0.70
  -6   0  -1   17.29    0.70
  -6   0  -1   17.96    0.67
  -6   0  -1   17.59    0.67
   6   0   1   17.33    0.70
   6   0   1   17.96    0.67
   6   0   1   18.03    0.72
   6   0   1   17.95    0.66
  -5   0  -1    0.01    0.09
  -5   0  -1    0.07    0.12
  -5   0  -1    0.00    0.12
  -5   0  -1   -0.04    0.09
   5   0   1    0.18    0.12
   5   0   1   -0.11    0.09
   5   0   1   -0.14    0.12
   5   0   1   -0.02    0.10
  -4   0  -1   13.05    0.46
  -4   0  -1   12.99    0.47
  -4   0  -1   10.41    0.47
  -4   0  -1   13.20    0.48
   4   0   1   12.89    0.46
   4   0   1   11.10    0.47
   4   0   1   12.95    0.45
   4   0   1   12.82    0.49
  -3   0  -1   55.35    1.71
  -3   0  -1   56.38    1.72
  -3   0  -1   57.58    1.73
  -3   0  -1   56.92    1.73
   3   0   1   56.66    1.71
   3   0   1   55.13    1.73
   3   0   1   56.56    1.74
   3   0   1   56.92    1.72
  -2   0  -1  208.50    6.16
  -2   0  -1  189.74    6.17
  -2   0  -1  212.25    6.18
  -2   0  -1  217.81    6.19
   2   0   1  217.44    6.19
   2   0   1  208.74    6.16
   2   0   1  213.08    6.18
   2   0   1  212.74    6.18
   2   0  -1  208.44    6.14
   2   0  -1  209.85    6.12
   2   0  -1  216.66    6.13
  -2   0   1  221.10    6.14
  -2   0   1  202.64    6.10
  -2   0   1  212.13    6.12
  -2   0   1  187.68    6.12
   3   0  -1   24.42    0.75
   3   0  -1   23.66    0.78
   3   0  -1   24.14    0.77
   3   0  -1   23.90    0.80
  -3   0   1   23.76    0.75
  -3   0   1   24.91    0.79
  -3   0   1   23.42    0.79
  -3   0   1   23.26    0.77
   4   0  -1    0.32    0.09
   4   0  -1    0.44    0.07
   4   0  -1    0.27    0.09
   4   0  -1    0.48    0.12
  -4   0   1    0.31    0.11
  -4   0   1    0.41    0.08
  -4   0   1    0.47    0.10
   5   0  -1   43.59    1.48
   5   0  -1   45.81    1.44
   5   0  -1   45.81    1.40
   5   0  -1   43.86    1.47
  -5   0   1   44.74    1.44
  -5   0   1   44.60    1.40
  -5   0   1   45.41    1.45
   6   0  -1    2.22    0.30
   6   0  -1    1.80    0.25
   6   0  -1    2.36    0.23
   6   0  -1    2.56    0.20
  -6   0   1    1.92    0.20
  -6   0   1    2.17    0.25
  -6   0   1    1.83    0.22
  -6   0   1    2.26    0.27
   7   0  -1   70.90    2.30
   7   0  -1   72.06    2.35
   7   0  -1   73.40    2.31
   7   0  -1   73.60    2.26
  -7   0   1   72.35    2.30
  -7   0   1   72.35    2.31
  -7   0   1   72.09    2.34
  -7   0   1   73.02    2.26
   8   0  -1   17.59    0.68
   8   0  -1   17.64    0.73
   8   0  -1   17.62    0.81
   8   0  -1   17.72    0.75
  -8   0   1   16.33    0.77
  -8   0   1   15.94    0.72
  -8   0   1   16.83    0.75
  -8   0   1   17.28    0.68
   9   0  -1   16.25    0.84
   9   0  -1   15.31    0.74
   9   0  -1   11.70    0.62
  -9   0   1   15.40    0.73
  -9   0   1   13.84    0.70
  -9   0   1   14.64    0.65
  10   0  -1    1.71    0.26
  10   0  -1    2.85    0.38
  10   0  -1    2.93    0.46
 -10   0   1    2.02    0.37
 -10   0   1    2.03    0.29
  11   0  -1   -0.13    0.43
  11   0  -1   -0.10    0.32
 -11   0   1    0.07    0.28
 -11   0   1    0.21    0.32
  12   0  -1    3.60    0.53
  12   0  -1    4.21    0.63
 -12   0   1    3.55    0.45
 -12   0   1    3.62    0.51
  13   0  -1   -0.10    0.47
  13   0  -1    0.02    0.62
 -13   0   1    0.13    0.39
 -13   0   1   -0.19    0.45
 -13   1   0    0.19    0.49
 -13   1   0   -0.58    0.46
  13  -1   0   -0.03    0.44
  13  -1   0    0.31    0.67
 -12   1   0   -0.40    0.39
 -12   1   0    0.30    0.39
  12  -1   0   -0.04    0.41
  12  -1   0    0.55    0.56
 -11   1   0    1.59    0.36
 -11   1   0    1.19    0.38
  11  -1   0    1.73    0.40
  11  -1   0    0.96    0.49
 -10   1   0    3.18    0.42
 -10   1   0    2.98    0.37
 -10   1   0    2.77    0.36
  10  -1   0    2.91    0.51
  10  -1   0    3.62    0.50
  -9   1   0    3.62    0.42
  -9   1   0    3.31    0.39
  -9   1   0    3.51    0.44
   9  -1   0    2.93    0.43
   9  -1   0    3.05    0.35
   9  -1   0    2.60    0.37
   9  -1   0    4.01    0.49
  -8   1   0    2.98    0.35
  -8   1   0    3.77    0.38
  -8   1   0    3.62    0.44
  -8   1   0    3.96    0.37
   8  -1   0    4.07    0.35
   8  -1   0    4.58    0.47
   8  -1   0    3.09    0.34
   8  -1   0    4.06    0.39
  -7   1   0    3.32    0.30
  -7   1   0    3.22    0.37
  -7   1   0    3.49    0.30
  -7   1   0    3.47    0.30
   7  -1   0    3.54    0.32
   7  -1   0    3.05    0.30
   7  -1   0    2.94    0.39
   7  -1   0    2.50    0.29
  -6   1   0  162.92    5.03
  -6   1   0  167.74    4.98
  -6   1   0  164.80    4.98
  -6   1   0  165.18    4.97
   6  -1   0  166.48    4.98
   6  -1   0  164.29    5.04
   6  -1   0  168.11    4.98
   6  -1   0  165.85    4.98
  -5   1   0   75.44    2.31
  -5   1   0   73.21    2.29
  -5   1   0   74.46    2.34
  -5   1   0   73.43    2.30
   5  -1   0   75.28    2.30
   5  -1   0   73.69    2.35
   5  -1   0   76.33    2.30
  -4   1   0   30.10    0.98
  -4   1   0   29.65    1.01
  -4   1   0   30.77    0.97
  -4   1   0   30.02    0.97
   4  -1   0   30.52    0.98
   4  -1   0   29.93    1.02
   4  -1   0   29.97    0.97
   4  -1   0   27.66    0.96
  -3   1   0    4.65    0.20
  -3   1   0    4.71    0.25
  -3   1   0    4.29    0.21
  -3   1   0    4.53    0.20
   3  -1   0    4.53    0.20
   3  -1   0    3.61    0.24
   3  -1   0    4.53    0.20
   3  -1   0    4.62    0.21
  -2   1   0  269.41    7.98
  -2   1   0  266.46    8.01
  -2   1   0  272.28    7.99
  -2   1   0  272.52    8.00
   2  -1   0  276.03    7.98
   2  -1   0  271.09    8.00
   2  -1   0  271.74    7.98
   2  -1   0  279.22    8.02
  -1   1   0   61.94    1.83
  -1   1   0   60.17    1.86
   1  -1   0   61.95    1.85
   1  -1   0   61.49    1.83
   2   1   0   36.82    1.08
   2   1   0   36.08    1.12
   2   1   0   35.82    1.11
   2   1   0   36.38    1.10
  -2  -1   0   37.41    1.10
  -2  -1   0   35.95    1.12
  -2  -1   0   34.46    1.08
   3   1   0   92.39    2.77
   3   1   0   93.60    2.80
   3   1   0   92.78    2.80
   3   1   0   93.85    2.82
  -3  -1   0   94.63    2.81
  -3  -1   0   92.56    2.77
  -3  -1   0   91.74    2.82
  -3  -1   0   95.92    2.80
   4   1   0    0.77    0.12
   4   1   0    0.77    0.10
   4   1   0    1.02    0.14
   4   1   0    1.10    0.13
  -4  -1   0    1.05    0.14
  -4  -1   0    0.88    0.13
  -4  -1   0    1.05    0.14
  -4  -1   0    1.15    0.15
   5   1   0   45.04    1.43
   5   1   0   44.24    1.43
   5   1   0   45.26    1.37
  -5  -1   0   45.04    1.43
  -5  -1   0   38.93    1.36
  -5  -1   0   44.50    1.42
  -5  -1   0   44.03    1.41
   6   1   0   17.20    0.62
   6   1   0   17.36    0.69
   6   1   0   16.91    0.69
   6   1   0   16.91    0.66
  -6  -1   0   16.97    0.67
  -6  -1   0   17.88    0.68
  -6  -1   0   17.83    0.63
  -6  -1   0   17.03    0.67
   7   1   0    6.20    0.44
   7   1   0    6.64    0.38
   7   1   0    5.88    0.34
   7   1   0    6.70    0.43
  -7  -1   0    6.51    0.35
  -7  -1   0    6.10    0.39
  -7  -1   0    6.56    0.41
  -7  -1   0    6.34    0.40
   8   1   0   13.89    0.57
   8   1   0   13.45    0.62
   8   1   0   13.75    0.68
   8   1   0   13.73    0.71
  -8  -1   0   13.24    0.65
  -8  -1   0   14.19    0.59
  -8  -1   0   13.80    0.65
  -8  -1   0   14.12    0.65
   9   1   0    0.13    0.24
   9   1   0   -0.33    0.27
  -9  -1   0    0.12    0.19
  -9  -1   0   -0.09    0.27
  -9  -1   0    0.15    0.23
  -9  -1   0   -0.34    0.23
  10   1   0   14.84    0.79
  10   1   0   14.13    0.86
  10   1   0   13.55    0.63
 -10  -1   0   13.09    0.66
 -10  -1   0   13.81    0.75
  11   1   0    1.75    0.46
  11   1   0    1.04    0.39
 -11  -1   0    1.15    0.32
 -11  -1   0    1.13    0.31
  12   1   0   -0.02    0.49
  12   1   0    0.56    0.41
 -12  -1   0    0.01    0.37
 -12  -1   0    0.02    0.34
  13   1   0    0.12    0.49
  13   1   0    0.31    0.61
 -13  -1   0    0.41    0.39
 -13  -1   0    0.80    0.47
 -13   2   1   -0.13    0.49
 -13   2   1    0.34    0.46
  13  -2  -1   -0.74    0.73
 -12   2   1   -0.18    0.39
 -12   2   1    1.27    0.45
  12  -2  -1    0.64    0.38
  12  -2  -1    0.22    0.55
 -11   2   1    0.85    0.40
 -11   2   1    1.56    0.35
  11  -2  -1    1.01    0.35
  11  -2  -1    1.19    0.53
 -10   2   1    4.16    0.52
 -10   2   1    4.11    0.46
 -10   2   1    3.57    0.47
  10  -2  -1    4.83    0.61
  10  -2  -1    4.13    0.53
  -9   2   1    0.74    0.26
  -9   2   1    0.59    0.25
  -9   2   1   -0.03    0.24
   9  -2  -1    0.46    0.22
   9  -2  -1    0.01    0.32
  -8   2   1    0.02    0.19
  -8   2   1    0.30    0.18
  -8   2   1   -0.18    0.19
   8  -2  -1    0.20    0.18
   8  -2  -1   -0.05    0.18
   8  -2  -1   -0.02    0.19
   8  -2  -1   -0.24    0.28
  -7   2   1    3.52    0.38
  -7   2   1    3.89    0.30
  -7   2   1    4.21    0.35
  -7   2   1    3.82    0.42
   7  -2  -1    3.59    0.31
   7  -2  -1    3.64    0.43
   7  -2  -1    3.60    0.32
   7  -2  -1    3.10    0.32
  -6   2   1    7.14    0.38
  -6   2   1    6.40    0.33
  -6   2   1    6.98    0.39
   6  -2  -1    7.53    0.36
   6  -2  -1    6.74    0.36
   6  -2  -1    6.94    0.46
   6  -2  -1    6.90    0.38
  -5   2   1  123.42    4.04
  -5   2   1  128.34    3.87
  -5   2   1  125.80    3.87
  -5   2   1  130.65    3.83
   5  -2  -1  128.75    3.83
   5  -2  -1  125.17    3.93
   5  -2  -1  131.58    3.87
   5  -2  -1  129.74    3.87
  -4   2   1   29.89    0.98
  -4   2   1   30.01    0.93
  -4   2   1   29.14    0.97
   4  -2  -1   29.24    0.97
   4  -2  -1   28.55    0.97
   4  -2  -1   29.05    0.92
   4  -2  -1   28.41    1.02
  -3   2   1   28.40    0.86
  -3   2   1   24.83    0.90
  -3   2   1   27.89    0.95
  -3   2   1   28.30    0.91
  -3   2   1   27.56    0.92
   3  -2  -1   28.25    0.86
   3  -2  -1   30.40    0.92
   3  -2  -1   28.57    0.96
  -2   2   1   98.60    2.93
  -2   2   1   97.89    2.95
  -2   2   1   99.10    2.93
  -2   2   1   98.10    2.92
   2  -2  -1   95.06    2.87
   2  -2  -1   99.92    2.93
   2  -2  -1   96.06    2.95
  -1   2   1   70.55    2.10
  -1   2   1   68.12    2.04
  -1   2   1   69.15    2.09
  -1   2   1   70.54    2.09
   1  -2  -1   71.24    2.10
   1  -2  -1   66.48    2.04
   1  -2  -1   68.28    2.09
   1  -2  -1   71.81    2.09
   0   2   1   65.06    1.85
   0   2   1   54.54    1.84
   0   2   1   64.20    1.84
   0   2   1   56.75    1.83
   0  -2  -1   65.98    1.85
   0  -2  -1   60.60    1.84
   0  -2  -1   63.89    1.83
   1   2   1  239.42    6.85
   1   2   1  235.68    6.82
   1   2   1  214.03    6.85
   1   2   1  248.42    6.86
  -1  -2  -1  248.50    6.85
  -1  -2  -1  195.15    6.81
  -1  -2  -1  250.72    6.86
   2   2   1   82.64    2.51
   2   2   1   83.33    2.52
   2   2   1   83.90    2.49
  -2  -2  -1   86.44    2.53
  -2  -2  -1   83.42    2.51
  -2  -2  -1   82.90    2.49
  -2  -2  -1   82.30    2.47
   3   2   1  677.91   21.45
  -3  -2  -1  787.64   21.47
   4   2   1   37.24    1.18
   4   2   1   36.76    1.21
   4   2   1   36.13    1.14
   4   2   1   35.21    1.15
  -4  -2  -1   36.37    1.14
  -4  -2  -1   37.04    1.18
  -4  -2  -1   37.01    1.21
  -4  -2  -1   35.54    1.14
   5   2   1  131.48    3.92
   5   2   1  128.50    3.92
   5   2   1  115.06    3.83
   5   2   1  117.47    3.85
  -5  -2  -1  137.61    3.85
  -5  -2  -1  130.56    3.86
  -5  -2  -1  136.44    3.94
  -5  -2  -1  130.84    3.89
   6   2   1   50.89    1.64
   6   2   1   52.10    1.64
   6   2   1   50.37    1.68
   6   2   1   50.37    1.59
  -6  -2  -1   49.41    1.64
  -6  -2  -1   50.10    1.67
  -6  -2  -1   50.32    1.62
  -6  -2  -1   51.69    1.60
   7   2   1   34.29    1.21
   7   2   1   35.36    1.27
   7   2   1   34.96    1.16
   7   2   1   35.70    1.23
  -7  -2  -1   34.17    1.24
  -7  -2  -1   36.13    1.18
  -7  -2  -1   34.28    1.22
  -7  -2  -1   35.80    1.20
   8   2   1   28.94    1.07
   8   2   1   28.16    1.04
   8   2   1   27.26    0.98
   8   2   1   27.85    1.09
  -8  -2  -1   28.73    1.06
  -8  -2  -1   27.35    1.03
  -8  -2  -1   27.43    1.09
  -8  -2  -1   29.00    1.01
   9   2   1    6.94    0.55
   9   2   1    5.11    0.42
   9   2   1    7.29    0.58
  -9  -2  -1    6.96    0.51
  -9  -2  -1    6.98    0.45
  -9  -2  -1    6.56    0.59
  -9  -2  -1    6.50    0.50
  10   2   1    9.78    0.73
  10   2   1   11.21    0.71
  10   2   1    9.12    0.54
 -10  -2  -1   10.68    0.67
 -10  -2  -1   10.44    0.58
  11   2   1    1.29    0.44
  11   2   1    1.50    0.45
 -11  -2  -1    1.37    0.32
 -11  -2  -1    1.44    0.32
  12   2   1   -0.51    0.43
  12   2   1    0.69    0.47
 -12  -2  -1    0.11    0.39
 -12  -2  -1   -0.21    0.33
  13   2   1   -0.20    0.51
  13   2   1   -0.30    0.56
 -13  -2  -1    0.02    0.45
 -13  -2  -1   -0.26    0.38
 -12   3   2    0.50    0.44
 -12   3   2    0.40    0.49
  12  -3  -2    0.62    0.66
 -11   3   2    0.41    0.41
 -11   3   2    0.86    0.38
  11  -3  -2    0.48    0.55
  11  -3  -2    0.17    0.28
 -10   3   2    0.43    0.34
 -10   3   2   -0.43    0.37
 -10   3   2   -0.06    0.29
  10  -3  -2    0.08    0.42
  10  -3  -2    0.00    0.23
  -9   3   2   -0.06    0.30
  -9   3   2   -0.20    0.19
  -9   3   2   -0.35    0.26
   9  -3  -2   -0.01    0.34
   9  -3  -2    0.22    0.19
  -8   3   2    3.93    0.45
  -8   3   2    4.89    0.46
  -8   3   2    4.31    0.33
  -8   3   2    3.61    0.40
   8  -3  -2    4.76    0.58
   8  -3  -2    3.80    0.35
   8  -3  -2    3.22    0.39
  -7   3   2    0.90    0.22
  -7   3   2    1.70    0.25
  -7   3   2    1.08    0.22
  -7   3   2    0.97    0.15
   7  -3  -2    1.08    0.17
   7  -3  -2    1.37    0.31
   7  -3  -2    1.31    0.21
  -6   3   2    7.65    0.41
  -6   3   2    6.80    0.31
  -6   3   2    7.09    0.40
  -6   3   2    6.49    0.41
  -6   3   2    7.18    0.48
   6  -3  -2    6.33    0.50
   6  -3  -2    6.63    0.39
   6  -3  -2    7.39    0.32
  -5   3   2   24.31    0.78
  -5   3   2   24.36    0.88
  -5   3   2   25.08    0.88
  -5   3   2   23.87    0.93
  -5   3   2   24.23    0.88
   5  -3  -2   23.88    0.94
   5  -3  -2   24.49    0.78
   5  -3  -2   24.55    0.87
  -4   3   2   32.10    1.08
  -4   3   2   32.48    1.09
  -4   3   2   31.19    1.12
  -4   3   2   32.57    1.08
   4  -3  -2   32.05    0.98
   4  -3  -2   31.84    0.98
   4  -3  -2   32.10    1.14
   4  -3  -2   32.84    1.08
  -3   3   2  518.55   15.10
  -3   3   2  524.52   15.10
  -3   3   2  510.46   15.10
   3  -3  -2  502.86   15.09
   3  -3  -2  513.42   15.14
  -2   3   2   62.84    2.06
  -2   3   2   67.89    2.09
  -2   3   2   66.50    2.07
   2  -3  -2   67.29    2.07
   2  -3  -2   70.42    2.10
   2  -3  -2   69.57    2.07
  -1   3   2   18.69    0.63
  -1   3   2   17.79    0.56
  -1   3   2   16.72    0.62
  -1   3   2   18.42    0.63
   1  -3  -2   19.22    0.63
   1  -3  -2   18.56    0.63
   1  -3  -2   18.42    0.56
   0   3   2  186.08    5.37
   0   3   2  181.96    5.37
   0   3   2  183.71    5.35
   0   3   2  178.89    5.33
   0  -3  -2  179.90    5.37
   0  -3  -2  179.97    5.35
   0  -3  -2  182.82    5.37
   0  -3  -2  176.55    5.33
   1   3   2    1.82    0.14
   1   3   2    1.78    0.14
   1   3   2    1.71    0.14
   1   3   2    1.73    0.10
  -1  -3  -2    1.76    0.10
  -1  -3  -2    1.95    0.14
  -1  -3  -2    1.67    0.14
  -1  -3  -2    1.92    0.14
   2   3   2    6.75    0.27
   2   3   2    6.20    0.28
   2   3   2    6.85    0.30
  -2  -3  -2    6.49    0.29
  -2  -3  -2    5.32    0.28
   3   3   2    0.42    0.09
   3   3   2    0.44    0.12
   3   3   2    0.30    0.09
  -3  -3  -2    0.41    0.12
  -3  -3  -2    0.45    0.11
  -3  -3  -2    0.35    0.05
  -3  -3  -2    0.11    0.07
  -3  -3  -2    0.27    0.04
   4   3   2  282.39    9.00
   4   3   2  306.93    9.07
   4   3   2  317.90    9.04
   4   3   2  306.17    8.97
  -4  -3  -2  295.30    8.96
  -4  -3  -2  311.38    9.01
  -4  -3  -2  319.47    9.04
   5   3   2    1.25    0.17
   5   3   2    1.31    0.18
   5   3   2    1.04    0.15
   5   3   2    1.26    0.20
  -5  -3  -2    1.20    0.17
  -5  -3  -2    1.63    0.19
  -5  -3  -2    1.51    0.20
  -5  -3  -2    1.26    0.15
   6   3   2    2.93    0.26
   6   3   2    3.24    0.28
   6   3   2    2.79    0.33
  -6  -3  -2    3.24    0.26
  -6  -3  -2    3.49    0.30
  -6  -3  -2    3.50    0.33
  -6  -3  -2    2.58    0.22
   7   3   2    7.60    0.51
   7   3   2    7.22    0.41
   7   3   2    7.56    0.42
   7   3   2    7.73    0.38
  -7  -3  -2    7.37    0.40
  -7  -3  -2    7.36    0.39
  -7  -3  -2    6.89    0.44
  -7  -3  -2    7.37    0.48
   8   3   2    5.71    0.36
   8   3   2    5.75    0.42
   8   3   2    6.21    0.52
   8   3   2    6.56    0.44
  -8  -3  -2    6.02    0.44
  -8  -3  -2    6.53    0.41
  -8  -3  -2    5.55    0.48
  -8  -3  -2    6.33    0.40
   9   3   2   20.46    0.94
   9   3   2   17.28    0.76
   9   3   2   21.31    0.85
  -9  -3  -2   20.01    0.82
  -9  -3  -2   16.26    0.80
  -9  -3  -2   20.86    0.88
  10   3   2    0.39    0.33
  10   3   2   -0.06    0.22
  10   3   2    0.21    0.30
 -10  -3  -2    0.18    0.27
 -10  -3  -2    0.32    0.28
 -10  -3  -2    0.22    0.25
  11   3   2   11.26    0.81
  11   3   2   10.62    0.83
 -11  -3  -2   10.74    0.74
 -11  -3  -2   11.59    0.69
  12   3   2    0.79    0.47
  12   3   2    0.59    0.47
 -12  -3  -2    1.07    0.41
 -12  -3  -2    1.23    0.38
  13   3   2    0.56    0.55
  13   3   2   -0.64    0.54
 -13  -3  -2    0.36    0.46
 -13  -3  -2   -0.19    0.38
 -12   4   3    0.49    0.45
 -12   4   3   -0.10    0.50
  12  -4  -3    1.11    0.75
 -11   4   3    0.79    0.46
 -11   4   3    0.84    0.40
  11  -4  -3    0.75    0.62
 -10   4   3    0.57    0.36
 -10   4   3    0.39    0.38
  10  -4  -3   -0.02    0.21
  10  -4  -3    0.24    0.52
  -9   4   3    0.33    0.28
  -9   4   3   -0.09    0.30
   9  -4  -3    0.17    0.17
   9  -4  -3    0.32    0.15
   9  -4  -3   -0.15    0.41
  -8   4   3    1.20    0.29
  -8   4   3    1.39    0.30
   8  -4  -3    1.14    0.37
   8  -4  -3    1.28    0.16
   8  -4  -3    1.30    0.15
  -7   4   3    1.13    0.26
  -7   4   3    2.05    0.30
  -7   4   3    1.32    0.26
   7  -4  -3    0.89    0.26
   7  -4  -3    1.89    0.39
   7  -4  -3    1.48    0.16
   7  -4  -3    0.95    0.13
  -6   4   3    0.56    0.28
  -6   4   3    0.57    0.26
  -6   4   3    0.56    0.20
  -6   4   3    0.59    0.20
   6  -4  -3    0.19    0.20
   6  -4  -3    0.63    0.08
   6  -4  -3    1.12    0.29
  -5   4   3    0.22    0.16
  -5   4   3   -0.05    0.16
  -5   4   3   -0.09    0.14
  -5   4   3    0.09    0.20
   5  -4  -3    0.22    0.19
   5  -4  -3   -0.09    0.16
  -4   4   3  190.33    5.70
  -4   4   3  189.93    5.75
  -4   4   3  188.98    5.70
  -4   4   3  193.67    5.71
   4  -4  -3  183.15    5.70
   4  -4  -3  194.07    5.77
  -3   4   3    0.18    0.14
  -3   4   3    0.27    0.16
  -3   4   3    0.22    0.12
  -3   4   3    0.26    0.13
   3  -4  -3    0.11    0.16
   3  -4  -3    0.11    0.11
  -2   4   3   29.13    1.01
  -2   4   3   28.75    0.99
  -2   4   3   31.34    1.19
   2  -4  -3   29.32    1.00
   2  -4  -3   29.20    1.01
   2  -4  -3   28.77    1.04
  -1   4   3    3.75    0.25
  -1   4   3    3.64    0.16
  -1   4   3    3.16    0.22
  -1   4   3    3.60    0.23
   1  -4  -3    3.52    0.24
   1  -4  -3    3.66    0.24
   1  -4  -3    3.80    0.16
   0   4   3   60.79    1.85
   0   4   3   59.79    1.87
   0   4   3   58.42    1.89
   0   4   3   61.24    1.90
   0  -4  -3   63.64    1.90
   0  -4  -3   61.78    1.85
   0  -4  -3   60.97    1.90
   0  -4  -3   61.43    1.87
   1   4   3  101.73    3.10
   1   4   3  103.83    3.12
   1   4   3  103.93    3.06
   1   4   3  104.89    3.13
  -1  -4  -3  100.17    3.06
  -1  -4  -3  102.71    3.10
  -1  -4  -3  103.51    3.12
  -1  -4  -3  103.08    3.13
   2   4   3    6.63    0.24
   2   4   3    7.33    0.33
   2   4   3    7.25    0.34
   2   4   3    7.40    0.34
   2   4   3    6.51    0.32
  -2  -4  -3    6.92    0.24
  -2  -4  -3    6.92    0.34
  -2  -4  -3    7.35    0.34
   3   4   3    1.34    0.18
   3   4   3    1.50    0.22
   3   4   3    1.35    0.16
  -3  -4  -3    1.59    0.20
  -3  -4  -3    1.10    0.16
   4   4   3    1.82    0.24
   4   4   3    1.48    0.18
   4   4   3    1.58    0.20
  -4  -4  -3    1.56    0.09
  -4  -4  -3    1.30    0.18
  -4  -4  -3    1.70    0.23
  -4  -4  -3    1.18    0.08
  -4  -4  -3    1.19    0.16
   5   4   3   33.86    1.16
   5   4   3   33.12    1.06
   5   4   3   34.70    1.14
   5   4   3   33.12    1.21
  -5  -4  -3   34.66    1.18
  -5  -4  -3   34.82    1.15
  -5  -4  -3   34.34    1.21
  -5  -4  -3   34.45    1.06
   6   4   3    0.36    0.21
   6   4   3    0.25    0.14
   6   4   3    0.14    0.10
   6   4   3    0.08    0.12
  -6  -4  -3    0.05    0.17
  -6  -4  -3   -0.06    0.09
  -6  -4  -3   -0.11    0.13
  -6  -4  -3   -0.11    0.15
   7   4   3    2.15    0.31
   7   4   3    2.98    0.29
   7   4   3    3.31    0.28
   7   4   3    2.48    0.32
  -7  -4  -3    2.92    0.39
  -7  -4  -3    2.76    0.25
  -7  -4  -3    2.69    0.33
  -7  -4  -3    2.44    0.29
   8   4   3    1.59    0.22
   8   4   3    1.69    0.34
   8   4   3    1.50    0.25
   8   4   3    2.02    0.25
  -8  -4  -3    1.51    0.25
  -8  -4  -3    1.60    0.29
   9   4   3   12.11    0.61
   9   4   3   10.72    0.74
  -9  -4  -3   11.35    0.66
  -9  -4  -3   11.27    0.60
  -9  -4  -3   10.39    0.55
  10   4   3    4.80    0.45
  10   4   3    6.78    0.70
  10   4   3    5.50    0.54
 -10  -4  -3    5.03    0.47
 -10  -4  -3    5.38    0.56
 -10  -4  -3    5.54    0.51
  11   4   3    6.93    0.80
  11   4   3    7.08    0.65
 -11  -4  -3    7.10    0.68
 -11  -4  -3    6.28    0.57
 -11  -4  -3    6.65    0.62
  12   4   3    1.45    0.52
  12   4   3    1.21    0.44
 -12  -4  -3    1.10    0.41
 -12  -4  -3    1.58    0.43
  13   4   3    1.57    0.60
  13   4   3    1.04    0.52
 -13  -4  -3    0.41    0.49
 -13  -4  -3    0.49    0.45
 -11   5   4    0.49    0.46
 -11   5   4   -0.04    0.46
  11  -5  -4   -0.06    0.69
 -10   5   4    1.92    0.44
 -10   5   4    1.43    0.46
  10  -5  -4    2.17    0.60
  -9   5   4    3.63    0.47
  -9   5   4    2.99    0.38
   9  -5  -4    3.20    0.60
  -8   5   4    0.87    0.33
  -8   5   4    1.01    0.32
   8  -5  -4    1.03    0.41
  -7   5   4    4.02    0.46
  -7   5   4    3.42    0.47
   7  -5  -4    3.52    0.49
  -6   5   4    1.93    0.28
  -6   5   4    1.69    0.27
  -6   5   4    1.98    0.28
   6  -5  -4    2.70    0.41
   6  -5  -4    1.91    0.29
  -5   5   4    2.67    0.33
  -5   5   4    2.76    0.35
  -5   5   4    2.50    0.33
  -5   5   4    2.50    0.34
   5  -5  -4    2.96    0.38
   5  -5  -4    2.49    0.27
  -4   5   4    3.28    0.33
  -4   5   4    3.19    0.32
  -4   5   4    3.37    0.34
   4  -5  -4    2.66    0.31
   4  -5  -4    3.24    0.41
  -3   5   4    0.13    0.13
  -3   5   4    0.17    0.16
  -3   5   4   -0.21    0.18
   3  -5  -4    0.01    0.13
   3  -5  -4    0.13    0.14
  -2   5   4    6.20    0.37
  -2   5   4    6.92    0.38
  -2   5   4    6.43    0.36
   2  -5  -4    6.63    0.40
   2  -5  -4    7.01    0.39
   2  -5  -4    6.12    0.39
  -1   5   4    7.69    0.39
  -1   5   4    7.75    0.39
  -1   5   4    6.93    0.36
  -1   5   4    7.26    0.28
   1  -5  -4    7.29    0.38
   1  -5  -4    7.33    0.38
   1  -5  -4    6.97    0.28
   1  -5  -4    6.97    0.36
   0   5   4   24.78    0.80
   0   5   4   24.33    0.87
   0   5   4   25.19    0.87
   0   5   4   24.57    0.82
   0  -5  -4   24.11    0.81
   0  -5  -4   21.31    0.81
   0  -5  -4   25.25    0.88
   0  -5  -4   24.89    0.87
   1   5   4   45.83    1.47
   1   5   4   45.82    1.45
   1   5   4   44.88    1.40
   1   5   4   46.86    1.52
  -1  -5  -4   45.47    1.40
  -1  -5  -4   46.24    1.48
  -1  -5  -4   46.29    1.47
  -1  -5  -4   40.72    1.43
   2   5   4   58.17    1.84
   2   5   4   58.06    1.84
   2   5   4   56.63    1.73
   2   5   4   55.23    1.84
   2   5   4   60.35    1.84
  -2  -5  -4   57.18    1.85
  -2  -5  -4   57.16    1.84
  -2  -5  -4   59.55    1.74
   3   5   4   78.91    2.52
   3   5   4   77.48    2.50
   3   5   4   80.80    2.51
   3   5   4   83.32    2.50
  -3  -5  -4   79.22    2.52
  -3  -5  -4   83.37    2.53
   4   5   4    9.22    0.45
   4   5   4   10.44    0.51
   4   5   4    9.22    0.46
   4   5   4    9.50    0.44
  -4  -5  -4    9.14    0.48
  -4  -5  -4    9.52    0.47
   5   5   4   11.44    0.51
   5   5   4   11.42    0.57
   5   5   4   11.96    0.60
  -5  -5  -4   11.23    0.58
  -5  -5  -4   12.25    0.53
  -5  -5  -4   11.65    0.56
   6   5   4    0.33    0.21
   6   5   4    0.47    0.15
   6   5   4    0.04    0.16
  -6  -5  -4    0.55    0.17
  -6  -5  -4    0.25    0.18
  -6  -5  -4   -0.07    0.21
  -6  -5  -4    0.27    0.08
   7   5   4    6.66    0.56
   7   5   4    7.26    0.43
   7   5   4    6.95    0.32
   7   5   4    7.62    0.47
  -7  -5  -4    6.79    0.46
  -7  -5  -4    7.69    0.49
   8   5   4    1.11    0.22
   8   5   4    1.12    0.19
   8   5   4    0.65    0.33
  -8  -5  -4    0.87    0.16
  -8  -5  -4    0.97    0.27
  -8  -5  -4    0.85    0.24
   9   5   4   -0.03    0.31
   9   5   4    0.41    0.21
  -9  -5  -4    0.28    0.26
  -9  -5  -4    0.38    0.30
  10   5   4   19.62    1.04
  10   5   4   18.84    0.82
 -10  -5  -4   18.69    0.95
 -10  -5  -4   18.39    0.77
 -10  -5  -4   19.61    0.89
  11   5   4    2.43    0.49
  11   5   4    2.02    0.37
 -11  -5  -4    2.43    0.47
 -11  -5  -4    2.38    0.41
  12   5   4    2.20    0.61
  12   5   4    0.53    0.38
 -12  -5  -4    1.34    0.47
 -12  -5  -4    1.41    0.43
  13   5   4    1.11    0.65
 -13  -5  -4    0.99    0.53
 -13  -5  -4    1.19    0.50
 -11   6   5    0.76    0.53
 -11   6   5    0.22    0.49
  11  -6  -5    1.39    0.75
 -10   6   5    0.37    0.47
 -10   6   5    0.38    0.42
  10  -6  -5    0.06    0.63
  -9   6   5    1.29    0.39
  -9   6   5    1.65    0.44
   9  -6  -5    1.34    0.58
  -8   6   5    3.29    0.45
  -8   6   5    2.54    0.38
   8  -6  -5    2.69    0.56
  -7   6   5    0.00    0.28
  -7   6   5    0.16    0.30
   7  -6  -5   -0.02    0.39
  -6   6   5    0.39    0.27
  -6   6   5    0.64    0.29
   6  -6  -5    0.29    0.33
  -5   6   5   14.33    0.69
  -5   6   5   14.13    0.69
   5  -6  -5   13.07    0.77
  -4   6   5    1.09    0.25
  -4   6   5    0.93    0.22
  -4   6   5    1.10    0.29
  -4   6   5    1.79    0.26
   4  -6  -5    1.36    0.30
   4  -6  -5    1.28    0.22
  -3   6   5    0.33    0.20
  -3   6   5    0.33    0.18
  -3   6   5    0.41    0.20
   3  -6  -5   -0.03    0.18
   3  -6  -5    0.29    0.17
   3  -6  -5    0.15    0.22
  -2   6   5   21.59    0.85
  -2   6   5   22.64    0.87
  -2   6   5   22.00    0.69
   2  -6  -5   23.23    0.88
   2  -6  -5   22.14    0.88
   2  -6  -5   22.76    0.86
  -1   6   5    3.37    0.29
  -1   6   5    3.91    0.33
  -1   6   5    3.67    0.20
  -1   6   5    3.68    0.32
   1  -6  -5    3.96    0.32
   1  -6  -5    3.64    0.32
   1  -6  -5    3.83    0.23
   1  -6  -5    4.17    0.33
   0   6   5   21.61    0.83
   0   6   5   24.68    0.91
   0   6   5   24.66    0.91
   0   6   5   25.60    0.86
   0  -6  -5   25.19    0.92
   0  -6  -5   24.38    0.91
   0  -6  -5   24.90    0.87
   0  -6  -5   26.51    0.85
   1   6   5    1.66    0.20
   1   6   5    1.90    0.24
   1   6   5    2.04    0.27
   1   6   5    1.93    0.19
  -1  -6  -5    2.25    0.23
  -1  -6  -5    1.93    0.24
  -1  -6  -5    1.77    0.23
  -1  -6  -5    1.71    0.19
   2   6   5    0.40    0.16
   2   6   5    0.45    0.16
   2   6   5    0.40    0.08
   2   6   5    0.33    0.15
   2   6   5    0.89    0.18
  -2  -6  -5    0.62    0.18
  -2  -6  -5    0.32    0.08
  -2  -6  -5    0.24    0.14
   3   6   5    1.30    0.20
   3   6   5    1.22    0.21
   3   6   5    1.23    0.19
   3   6   5    0.72    0.16
  -3  -6  -5    1.06    0.20
  -3  -6  -5    0.93    0.19
   4   6   5    1.99    0.25
   4   6   5    1.49    0.20
   4   6   5    2.29    0.31
   4   6   5    2.12    0.25
  -4  -6  -5    1.78    0.26
  -4  -6  -5    2.23    0.30
   5   6   5    1.25    0.27
   5   6   5    1.02    0.22
   5   6   5    0.68    0.21
   5   6   5    0.66    0.18
  -5  -6  -5    1.12    0.21
  -5  -6  -5    0.89    0.23
   6   6   5    2.51    0.33
   6   6   5    1.71    0.29
   6   6   5    1.96    0.27
   6   6   5    1.55    0.24
  -6  -6  -5    2.11    0.30
  -6  -6  -5    1.65    0.29
   7   6   5    0.37    0.21
   7   6   5    1.18    0.34
  -7  -6  -5    0.43    0.24
  -7  -6  -5    1.13    0.25
   8   6   5   -0.18    0.29
   8   6   5    0.02    0.22
  -8  -6  -5   -0.06    0.09
  -8  -6  -5   -0.17    0.24
  -8  -6  -5    0.27    0.29
  -8  -6  -5    0.06    0.11
   9   6   5    4.67    0.66
  -9  -6  -5    5.35    0.53
  -9  -6  -5    5.22    0.59
  -9  -6  -5    4.36    0.31
  10   6   5    4.14    0.56
  10   6   5    4.00    0.39
 -10  -6  -5    4.45    0.62
 -10  -6  -5    4.61    0.50
  11   6   5   -0.06    0.48
  11   6   5    0.00    0.25
 -11  -6  -5    0.38    0.36
 -11  -6  -5    0.43    0.40
  12   6   5   -0.50    0.54
 -12  -6  -5    0.21    0.44
 -12  -6  -5   -0.05    0.45
  13   6   5    0.39    0.67
 -13  -6  -5    0.97    0.51
 -13  -6  -5    0.30    0.51
 -10   7   6    0.57    0.54
 -10   7   6    0.30    0.49
  10  -7  -6    0.40    0.68
  -9   7   6   -0.17    0.41
  -9   7   6    0.12    0.47
   9  -7  -6   -0.28    0.56
  -8   7   6    0.81    0.41
  -8   7   6   -0.09    0.37
   8  -7  -6    0.20    0.52
  -7   7   6    0.35    0.35
  -7   7   6    0.05    0.35
   7  -7  -6   -0.03    0.44
  -6   7   6    3.51    0.43
  -6   7   6    2.75    0.37
   6  -7  -6    3.75    0.53
  -5   7   6    2.39    0.35
  -5   7   6    2.33    0.34
   5  -7  -6    2.43    0.43
  -4   7   6    6.90    0.53
  -4   7   6    6.62    0.54
   4  -7  -6    7.49    0.59
  -3   7   6    4.91    0.45
  -3   7   6    4.22    0.42
   3  -7  -6    4.66    0.47
   3  -7  -6    4.77    0.44
  -2   7   6    3.27    0.38
  -2   7   6    3.78    0.42
  -2   7   6    3.65    0.39
  -2   7   6    3.52    0.22
   2  -7  -6    3.52    0.42
   2  -7  -6    4.32    0.41
   2  -7  -6    3.84    0.39
  -1   7   6    2.02    0.24
  -1   7   6    2.28    0.19
  -1   7   6    2.73    0.31
  -1   7   6    2.57    0.34
   1  -7  -6    1.61    0.24
   1  -7  -6    2.02    0.27
   1  -7  -6    2.32    0.30
   1  -7  -6    2.07    0.21
   0   7   6    9.52    0.43
   0   7   6    8.65    0.50
   0   7   6    9.45    0.52
   0  -7  -6    9.52    0.51
   0  -7  -6    8.55    0.49
   0  -7  -6    8.74    0.46
   0  -7  -6    9.51    0.43
   1   7   6   10.08    0.53
   1   7   6    8.61    0.41
   1   7   6    9.03    0.50
   1   7   6    9.36    0.47
  -1  -7  -6    9.03    0.52
  -1  -7  -6    9.53    0.53
  -1  -7  -6    9.22    0.43
  -1  -7  -6    9.07    0.50
   2   7   6   40.90    1.37
   2   7   6   41.14    1.39
   2   7   6   37.15    1.24
   2   7   6   38.21    1.38
   2   7   6   41.05    1.40
  -2  -7  -6   40.89    1.40
  -2  -7  -6   39.93    1.25
  -2  -7  -6   39.50    1.36
   3   7   6   14.86    0.68
   3   7   6   13.75    0.64
   3   7   6   14.15    0.65
   3   7   6   15.28    0.68
  -3  -7  -6   14.11    0.65
  -3  -7  -6   14.95    0.68
   4   7   6    2.04    0.26
   4   7   6    2.50    0.31
   4   7   6    2.50    0.30
   4   7   6    2.15    0.31
  -4  -7  -6    2.05    0.28
  -4  -7  -6    2.03    0.29
   5   7   6    1.97    0.27
   5   7   6    1.91    0.29
   5   7   6    1.75    0.32
  -5  -7  -6    2.96    0.41
  -5  -7  -6    1.97    0.30
   6   7   6    0.22    0.23
   6   7   6   -0.15    0.23
   6   7   6    0.37    0.30
  -6  -7  -6    0.38    0.22
   7   7   6    0.95    0.31
   7   7   6    1.00    0.29
  -7  -7  -6    1.19    0.33
   8   7   6    1.37    0.38
   8   7   6    0.34    0.31
  -8  -7  -6    0.63    0.31
   9   7   6    3.38    0.51
  -9  -7  -6    4.44    0.57
  -9  -7  -6    3.19    0.44
  10   7   6    3.13    0.58
 -10  -7  -6    2.36    0.45
 -10  -7  -6    2.35    0.46
  11   7   6    1.43    0.54
 -11  -7  -6    2.20    0.49
 -11  -7  -6    2.10    0.50
  12   7   6    1.18    0.67
 -12  -7  -6    1.54    0.55
 -12  -7  -6    1.61    0.52
  -9   8   7   -0.34    0.52
  -9   8   7   -0.22    0.47
   9  -8  -7   -0.06    0.64
  -8   8   7    0.71    0.44
  -8   8   7    0.30    0.45
   8  -8  -7    0.67    0.61
  -7   8   7    1.60    0.45
  -7   8   7    1.80    0.44
   7  -8  -7    1.58    0.56
  -6   8   7    2.55    0.43
  -6   8   7    2.14    0.41
   6  -8  -7    2.65    0.54
  -5   8   7    0.95    0.35
  -5   8   7    0.60    0.36
   5  -8  -7    0.80    0.43
  -4   8   7    3.80    0.55
  -4   8   7    4.03    0.53
   4  -8  -7    5.05    0.57
  -3   8   7   12.27    0.72
   3  -8  -7   12.80    0.77
   3  -8  -7   13.15    0.74
  -2   8   7    9.80    0.35
  -2   8   7    9.49    0.35
  -2   8   7    9.07    0.58
  -2   8   7    9.69    0.62
   2  -8  -7   10.36    0.63
   2  -8  -7   10.32    0.66
  -1   8   7    8.44    0.49
  -1   8   7    6.84    0.36
  -1   8   7    6.80    0.53
   1  -8  -7    7.82    0.52
   1  -8  -7    7.17    0.36
   1  -8  -7    8.01    0.55
   0   8   7    1.04    0.20
   0   8   7    0.83    0.25
   0   8   7    0.94    0.21
   0  -8  -7    1.02    0.23
   0  -8  -7    1.04    0.24
   1   8   7   -0.08    0.18
   1   8   7    0.03    0.16
   1   8   7    0.25    0.20
  -1  -8  -7    0.13    0.22
  -1  -8  -7   -0.03    0.17
  -1  -8  -7    0.32    0.19
   2   8   7    2.20    0.22
   2   8   7    2.27    0.29
   2   8   7    2.10    0.32
  -2  -8  -7    2.32    0.34
  -2  -8  -7    2.42    0.33
  -2  -8  -7    1.83    0.20
   3   8   7   17.41    0.80
   3   8   7   16.83    0.78
  -3  -8  -7   17.39    0.79
  -3  -8  -7   15.82    0.54
  -3  -8  -7   16.52    0.75
   4   8   7    2.36    0.35
   4   8   7    1.73    0.30
  -4  -8  -7    1.75    0.30
  -4  -8  -7    1.55    0.30
   5   8   7   15.76    0.79
   5   8   7   14.86    0.81
  -5  -8  -7   14.97    0.79
   6   8   7    0.12    0.34
   6   8   7    0.42    0.30
  -6  -8  -7   -0.31    0.25
   7   8   7    1.39    0.43
   7   8   7    1.16    0.33
  -7  -8  -7    1.17    0.35
   8   8   7    3.08    0.44
   8   8   7    3.65    0.56
  -8  -8  -7    3.23    0.45
   9   8   7    3.27    0.46
   9   8   7    3.26    0.55
  -9  -8  -7    3.48    0.51
  10   8   7    0.07    0.41
  10   8   7   -0.26    0.54
 -10  -8  -7    0.17    0.41
  11   8   7    2.95    0.71
  11   8   7    3.59    0.56
 -11  -8  -7    2.96    0.57
  12   8   7    1.73    0.75
  12   8   7    1.98    0.61
 -12  -8  -7    1.51    0.62
  -8   9   8   -0.13    0.59
  -8   9   8   -0.79    0.52
   8  -9  -8    0.41    0.76
  -7   9   8    0.77    0.45
  -7   9   8    0.29    0.46
   7  -9  -8    0.62    0.61
  -6   9   8    0.31    0.42
  -6   9   8    0.53    0.47
   6  -9  -8    0.00    0.51
  -5   9   8    1.64    0.44
  -5   9   8    0.81    0.40
   5  -9  -8    1.29    0.49
  -4   9   8   10.89    0.80
  -4   9   8   10.77    0.77
   4  -9  -8   11.03    0.87
  -3   9   8    2.41    0.43
   3  -9  -8    2.40    0.41
   3  -9  -8    2.60    0.47
  -2   9   8    9.13    0.65
  -2   9   8    8.05    0.63
  -2   9   8    8.86    0.33
  -2   9   8    8.72    0.32
   2  -9  -8    8.99    0.66
   2  -9  -8    8.71    0.65
  -1   9   8    1.39    0.33
  -1   9   8    0.37    0.31
  -1   9   8    0.88    0.19
   1  -9  -8    0.53    0.16
   1  -9  -8    1.10    0.30
   1  -9  -8    0.88    0.29
   0   9   8    0.62    0.27
   0   9   8    0.23    0.20
   0   9   8    0.51    0.23
   0  -9  -8    0.04    0.28
   0  -9  -8    0.32    0.21
   0  -9  -8    0.29    0.24
   1   9   8    1.53    0.33
   1   9   8    1.27    0.23
   1   9   8    1.51    0.28
  -1  -9  -8    1.23    0.26
  -1  -9  -8    1.42    0.26
  -1  -9  -8    1.24    0.32
   2   9   8    0.14    0.28
   2   9   8    0.41    0.28
   2   9   8    0.21    0.15
  -2  -9  -8    0.34    0.28
  -2  -9  -8    0.39    0.18
  -2  -9  -8   -0.34    0.25
   3   9   8   -0.12    0.26
   3   9   8    0.12    0.10
   3   9   8    0.32    0.28
  -3  -9  -8   -0.24    0.26
  -3  -9  -8   -0.57    0.27
  -3  -9  -8    0.15    0.09
   4   9   8    2.23    0.37
   4   9   8    1.55    0.35
  -4  -9  -8    1.90    0.37
   5   9   8    4.49    0.61
   5   9   8    4.65    0.57
  -5  -9  -8    3.66    0.45
   6   9   8    1.99    0.41
   6   9   8    1.43    0.40
  -6  -9  -8    2.73    0.43
   7   9   8    0.75    0.37
   7   9   8    1.62    0.47
  -7  -9  -8    1.11    0.40
   8   9   8    1.03    0.46
   8   9   8    0.80    0.39
  -8  -9  -8    0.97    0.38
   9   9   8    4.40    0.68
   9   9   8    3.66    0.55
  -9  -9  -8    4.19    0.60
  10   9   8   -0.65    0.58
  10   9   8    0.00    0.46
 -10  -9  -8    0.63    0.49
  11   9   8    0.37    0.56
  11   9   8   -0.34    0.67
 -11  -9  -8    0.20    0.57
  -7  10   9    0.81    0.57
  -7  10   9    0.56    0.55
   7 -10  -9   -0.36    0.74
  -6  10   9    0.58    0.54
  -6  10   9    1.11    0.53
   6 -10  -9    0.24    0.62
  -5  10   9    0.97    0.49
  -5  10   9    1.20    0.48
   5 -10  -9    0.24    0.58
  -4  10   9    0.89    0.41
  -4  10   9    1.18    0.42
   4 -10  -9    0.85    0.51
  -3  10   9    1.95    0.46
   3 -10  -9    1.49    0.48
   3 -10  -9    1.08    0.44
  -2  10   9    6.02    0.67
   2 -10  -9    7.24    0.69
   2 -10  -9    6.06    0.70
  -1  10   9    1.98    0.40
  -1  10   9    2.33    0.33
  -1  10   9    1.99    0.38
   1 -10  -9    2.04    0.41
   1 -10  -9    1.78    0.41
   0  10   9    6.86    0.64
   0  10   9    5.75    0.46
   0  10   9    4.46    0.52
   0 -10  -9    5.81    0.58
   0 -10  -9    5.21    0.42
   0 -10  -9    5.98    0.65
   1  10   9   12.16    0.78
   1  10   9    9.79    0.58
   1  10   9   11.66    0.66
  -1 -10  -9   12.24    0.63
  -1 -10  -9   11.91    0.77
  -1 -10  -9   12.35    0.62
   2  10   9    0.32    0.33
   2  10   9    0.07    0.19
   2  10   9    1.10    0.31
  -2 -10  -9    0.17    0.34
  -2 -10  -9    0.25    0.32
  -2 -10  -9    0.63    0.23
   3  10   9    1.13    0.13
   3  10   9    0.74    0.34
   3  10   9    0.73    0.34
  -3 -10  -9    1.21    0.38
  -3 -10  -9    1.55    0.17
   4  10   9    0.36    0.37
   4  10   9   -0.35    0.33
  -4 -10  -9   -0.36    0.30
   5  10   9    1.25    0.46
   5  10   9    0.80    0.41
  -5 -10  -9    1.17    0.40
   6  10   9    9.45    0.93
   6  10   9   10.24    0.81
  -6 -10  -9    9.99    0.80
   7  10   9    0.50    0.42
   7  10   9    0.28    0.52
  -7 -10  -9   -0.05    0.40
   8  10   9   -0.31    0.55
   8  10   9   -0.25    0.43
  -8 -10  -9    0.06    0.42
   9  10   9   -0.45    0.59
   9  10   9   -0.51    0.47
  -9 -10  -9   -0.14    0.47
  10  10   9    0.05    0.65
  10  10   9    0.81    0.54
 -10 -10  -9   -0.27    0.55
  -5  11  10   -0.24    0.53
  -5  11  10   -0.01    0.55
   5 -11 -10    0.70    0.70
  -4  11  10    0.00    0.45
  -4  11  10   -0.08    0.52
   4 -11 -10    0.81    0.62
  -3  11  10    0.49    0.48
   3 -11 -10   -0.32    0.55
   3 -11 -10    0.14    0.48
  -2  11  10   -0.46    0.43
   2 -11 -10    0.63    0.44
   2 -11 -10    0.01    0.49
  -1  11  10    0.93    0.40
   1 -11 -10    1.15    0.46
   1 -11 -10    0.33    0.45
   0  11  10    2.31    0.47
   0  11  10    2.42    0.31
   0 -11 -10    1.88    0.45
   0 -11 -10    2.05    0.40
   1  11  10    0.53    0.31
   1  11  10    0.16    0.39
  -1 -11 -10    0.42    0.37
  -1 -11 -10    0.37    0.29
   2  11  10    0.22    0.33
   2  11  10    0.44    0.37
  -2 -11 -10   -0.43    0.34
  -2 -11 -10   -0.03    0.23
   3  11  10    0.03    0.35
   3  11  10    0.68    0.44
  -3 -11 -10    0.11    0.37
   4  11  10    3.20    0.53
   4  11  10    2.88    0.51
  -4 -11 -10    2.57    0.47
   5  11  10   -1.01    0.44
   5  11  10   -0.26    0.43
  -5 -11 -10    0.57    0.41
   6  11  10    3.45    0.60
   6  11  10    3.57    0.54
  -6 -11 -10    6.03    0.79
   7  11  10   -0.44    0.52
   7  11  10    1.19    0.53
  -7 -11 -10    0.36    0.50
   8  11  10   -0.74    0.60
   8  11  10    1.24    0.55
  -8 -11 -10    0.46    0.57
   9  11  10    2.67    0.73
   9  11  10    0.50    0.58
  -9 -11 -10    0.98    0.63
  -4  12  11    1.81    0.67
  -3  12  11   -0.94    0.58
   3 -12 -11   -1.35    0.59
   3 -12 -11    1.18    0.66
  -2  12  11    0.55    0.58
   2 -12 -11    1.34    0.58
   2 -12 -11    1.25    0.60
  -1  12  11    1.13    0.55
   1 -12 -11    1.58    0.51
   1 -12 -11    2.21    0.59
   0  12  11   -0.28    0.48
   0 -12 -11   -0.15    0.46
   1  12  11    2.51    0.43
   1  12  11    3.22    0.60
  -1 -12 -11    3.28    0.59
   2  12  11    3.72    0.61
   2  12  11    2.54    0.48
  -2 -12 -11    3.56    0.61
   3  12  11    0.08    0.47
   3  12  11    0.65    0.46
  -3 -12 -11   -0.08    0.46
   4  12  11   -0.84    0.50
   4  12  11    0.26    0.50
  -4 -12 -11   -0.01    0.48
   5  12  11   -0.14    0.55
   5  12  11    0.49    0.50
  -5 -12 -11    0.87    0.53
   6  12  11    0.28    0.56
   6  12  11    2.31    0.69
  -6 -12 -11    0.19    0.56
   7  12  11   -0.46    0.57
   7  12  11    1.23    0.68
  -7 -12 -11    0.21    0.56
   0  13  12   -0.46    0.54
   0 -13 -12    0.01    0.62
   1  13  12   -0.42    0.56
  -1 -13 -12    0.35    0.56
   2  13  12   -0.40    0.60
  -2 -13 -12   -0.17    0.58
   3  13  12    0.39    0.60
   3  13  12    0.48    0.57
  -3 -13 -12   -0.20    0.55
   4  13  12    3.02    0.62
   4  13  12    3.02    0.64
  -4 -13 -12    2.84    0.66
   5  13  12    0.97    0.64
  -5 -12 -14    0.09    0.55
   5  12  14    0.99    0.65
  -4 -12 -14   -0.87    0.52
   4  12  14   -0.22    0.64
   4  12  14   -0.20    0.57
  -3 -12 -14    0.18    0.56
   3  12  14    0.41    0.59
   3  12  14    0.29    0.61
  -2 -12 -14    1.61    0.63
   2  12  14   -0.19    0.53
  -1 -12 -14   -0.20    0.57
   1  12  14    0.78    0.55
   0 -12 -14    0.98    0.55
   0  12  14    1.29    0.58
   1 -12 -14   -0.69    0.62
  -1  12  14    0.11    0.61
  -7 -11 -13    0.21    0.61
   7  11  13   -0.08    0.60
   7  11  13   -0.68    0.66
  -6 -11 -13    0.49    0.51
   6  11  13    0.00    0.52
   6  11  13    0.65    0.65
  -5 -11 -13   -0.87    0.45
   5  11  13    0.14    0.58
   5  11  13   -0.24    0.47
  -4 -11 -13   -0.01    0.47
   4  11  13    0.71    0.53
   4  11  13    0.21    0.53
  -3 -11 -13    1.48    0.49
   3  11  13    1.89    0.54
   3  11  13    2.17    0.48
  -2 -11 -13   -0.53    0.42
   2  11  13    0.88    0.50
   2  11  13   -0.32    0.44
  -1 -11 -13    0.09    0.42
   1  11  13    0.08    0.44
   1  11  13    0.48    0.40
   0 -11 -13   -0.13    0.44
   0 -11 -13   -0.16    0.48
   0  11  13    0.11    0.49
   1 -11 -13    0.93    0.50
   1 -11 -13    0.87    0.49
  -1  11  13   -0.05    0.48
   2 -11 -13    0.49    0.49
   2 -11 -13    0.85    0.57
  -2  11  13    0.78    0.56
   3 -11 -13    0.42    0.58
  -3  11  13   -0.53    0.54
  -3  11  13    0.21    0.58
   4 -11 -13    0.36    0.64
  -4  11  13    0.51    0.61
  -4  11  13    0.42    0.62
  -9 -10 -12    1.42    0.59
   9  10  12    0.02    0.73
   9  10  12    1.10    0.64
  -8 -10 -12    0.88    0.55
   8  10  12    1.02    0.64
   8  10  12    0.90    0.60
  -7 -10 -12    1.08    0.51
   7  10  12   -0.16    0.46
   7  10  12    0.65    0.61
  -6 -10 -12    4.78    0.62
   6  10  12    4.83    0.68
   6  10  12    4.49    0.62
  -5 -10 -12    0.26    0.40
   5  10  12   -0.02    0.48
   5  10  12    0.57    0.41
  -4 -10 -12   -0.48    0.36
   4  10  12   -0.16    0.40
   4  10  12    0.61    0.40
  -3 -10 -12    0.65    0.40
   3  10  12    0.88    0.41
   3  10  12   -0.02    0.41
  -2 -10 -12    1.51    0.40
   2  10  12    1.76    0.27
   2  10  12    2.00    0.43
   2  10  12    1.18    0.41
  -1 -10 -12    1.36    0.28
  -1 -10 -12    0.64    0.39
   1  10  12    0.65    0.39
   1  10  12    0.36    0.34
   0 -10 -12    1.91    0.37
   0 -10 -12    1.38    0.41
   0  10  12    1.57    0.36
   0  10  12    1.68    0.46
   1 -10 -12   -0.05    0.37
   1 -10 -12    0.04    0.38
  -1  10  12    0.76    0.27
  -1  10  12    0.16    0.40
   2 -10 -12    1.43    0.46
   2 -10 -12    1.98    0.46
  -2  10  12    1.99    0.49
   3 -10 -12    1.78    0.52
  -3  10  12    1.08    0.46
  -3  10  12    1.44    0.53
   4 -10 -12    2.21    0.59
  -4  10  12    1.85    0.55
  -4  10  12    2.11    0.52
   5 -10 -12    0.21    0.60
  -5  10  12    0.01    0.48
  -5  10  12    1.13    0.53
   6 -10 -12    1.60    0.70
  -6  10  12    2.70    0.62
  -6  10  12    1.15    0.59
 -10  -9 -11    0.79    0.58
  10   9  11    0.78    0.78
  10   9  11    2.13    0.66
  -9  -9 -11    0.81    0.49
   9   9  11   -1.05    0.48
   9   9  11   -0.34    0.58
  -8  -9 -11   -0.47    0.42
   8   9  11   -0.20    0.45
   8   9  11    0.83    0.51
  -7  -9 -11    1.32    0.42
   7   9  11    1.15    0.43
   7   9  11    0.59    0.49
  -6  -9 -11    0.92    0.39
   6   9  11   -0.16    0.44
   6   9  11    0.07    0.39
  -5  -9 -11    9.14    0.75
   5   9  11    6.93    0.78
   5   9  11    9.59    0.77
  -4  -9 -11    0.37    0.32
   4   9  11    0.86    0.39
   4   9  11    0.44    0.38
  -3  -9 -11    0.65    0.35
   3   9  11    0.49    0.35
   3   9  11    0.55    0.33
  -2  -9 -11    2.07    0.41
  -2  -9 -11    1.21    0.31
   2   9  11    2.68    0.34
   2   9  11    1.61    0.22
   2   9  11    1.91    0.36
   2   9  11    2.29    0.39
  -1  -9 -11    2.49    0.36
  -1  -9 -11    1.90    0.29
  -1  -9 -11    2.59    0.42
   1   9  11    2.26    0.28
   1   9  11    2.58    0.44
   1   9  11    2.25    0.35
   0  -9 -11    1.50    0.30
   0  -9 -11    2.14    0.42
   0   9  11    2.02    0.31
   0   9  11    2.03    0.27
   0   9  11    1.64    0.37
   0   9  11    1.85    0.30
   1  -9 -11   -0.33    0.29
   1  -9 -11   -0.08    0.30
  -1   9  11   -0.05    0.32
  -1   9  11    0.44    0.20
  -1   9  11    0.02    0.22
  -1   9  11    0.19    0.33
   2  -9 -11    0.58    0.37
   2  -9 -11   -0.37    0.35
  -2   9  11    0.09    0.19
  -2   9  11    0.13    0.37
   3  -9 -11    0.50    0.42
  -3   9  11    0.33    0.35
  -3   9  11    0.54    0.38
   4  -9 -11   -0.08    0.47
  -4   9  11    0.75    0.44
  -4   9  11    0.40    0.40
   5  -9 -11    0.36    0.53
  -5   9  11    1.09    0.47
  -5   9  11    0.42    0.45
   6  -9 -11    5.20    0.76
  -6   9  11    6.38    0.83
  -6   9  11    4.27    0.60
   7  -9 -11    0.98    0.74
  -7   9  11    1.61    0.60
  -7   9  11    0.73    0.54
 -11  -8 -10    1.30    0.55
 -11  -8 -10    0.68    0.58
  11   8  10    0.21    0.69
 -10  -8 -10    1.43    0.53
 -10  -8 -10    1.28    0.50
  10   8  10    1.83    0.65
  -9  -8 -10    4.18    0.55
   9   8  10    4.01    0.56
   9   8  10    4.58    0.68
  -8  -8 -10    5.96    0.72
   8   8  10    5.25    0.74
   8   8  10    5.12    0.67
  -7  -8 -10    0.55    0.32
   7   8  10    0.24    0.43
   7   8  10    0.31    0.37
  -6  -8 -10    0.06    0.33
   6   8  10    0.80    0.35
   6   8  10    0.96    0.36
  -5  -8 -10    8.45    0.64
   5   8  10    8.85    0.66
   5   8  10    8.55    0.72
  -4  -8 -10    3.13    0.41
   4   8  10    2.92    0.41
   4   8  10    2.49    0.38
  -3  -8 -10   -0.31    0.28
  -3  -8 -10   -0.03    0.28
   3   8  10    0.55    0.10
   3   8  10    0.57    0.32
   3   8  10    0.73    0.32
  -2  -8 -10    0.65    0.29
   2   8  10    0.88    0.17
   2   8  10    1.17    0.20
   2   8  10    0.81    0.27
   2   8  10    0.62    0.31
  -1  -8 -10    1.24    0.23
  -1  -8 -10    1.14    0.30
   1   8  10    1.11    0.30
   1   8  10    1.17    0.26
   0  -8 -10    7.36    0.49
   0  -8 -10    8.41    0.60
   0   8  10    7.87    0.49
   0   8  10    7.07    0.47
   0   8  10    7.87    0.58
   0   8  10    7.68    0.45
   1  -8 -10    2.48    0.39
   1  -8 -10    2.55    0.37
  -1   8  10    2.27    0.32
  -1   8  10    2.24    0.26
  -1   8  10    2.14    0.35
   2  -8 -10   -0.45    0.27
   2  -8 -10   -0.15    0.29
  -2   8  10   -0.03    0.14
  -2   8  10   -0.05    0.17
  -2   8  10   -0.12    0.25
   3  -8 -10    8.32    0.68
   3  -8 -10    8.72    0.69
  -3   8  10    8.22    0.66
  -3   8  10    8.03    0.30
   4  -8 -10    1.15    0.43
  -4   8  10    2.07    0.44
  -4   8  10    2.13    0.37
   5  -8 -10    7.29    0.78
  -5   8  10    4.82    0.69
  -5   8  10    6.62    0.68
   6  -8 -10    2.40    0.56
  -6   8  10    1.86    0.43
  -6   8  10    2.74    0.48
   7  -8 -10    3.70    0.69
  -7   8  10    3.41    0.52
  -7   8  10    3.65    0.55
   8  -8 -10    0.53    0.70
  -8   8  10    0.00    0.54
  -8   8  10    0.16    0.50
   9  -8 -10   -0.70    0.74
  -9   8  10    0.91    0.62
  -9   8  10    0.08    0.54
 -12  -7  -9    0.27    0.55
 -12  -7  -9    0.30    0.60
  12   7   9    0.34    0.69
 -11  -7  -9    1.74    0.54
 -11  -7  -9    2.64    0.58
  11   7   9    1.52    0.59
 -10  -7  -9   -0.42    0.42
 -10  -7  -9   -0.09    0.41
  10   7   9    0.46    0.55
  -9  -7  -9    0.97    0.42
  -9  -7  -9    1.07    0.39
   9   7   9    0.11    0.42
  -8  -7  -9    2.51    0.41
  -8  -7  -9    2.38    0.44
   8   7   9    1.97    0.45
  -7  -7  -9    0.20    0.29
  -7  -7  -9    0.42    0.35
   7   7   9    0.62    0.36
  -6  -7  -9    0.80    0.30
   6   7   9    1.05    0.35
   6   7   9    0.70    0.38
  -5  -7  -9    5.12    0.50
   5   7   9    5.67    0.56
   5   7   9    5.67    0.61
  -4  -7  -9   29.01    1.13
  -4  -7  -9   28.52    1.29
   4   7   9   29.17    1.17
   4   7   9   27.41    1.14
  -3  -7  -9    5.88    0.48
  -3  -7  -9    5.24    0.47
   3   7   9    5.93    0.48
   3   7   9    5.97    0.51
   3   7   9    5.70    0.23
   3   7   9    6.24    0.24
  -2  -7  -9    3.59    0.40
  -2  -7  -9    2.57    0.38
   2   7   9    2.98    0.25
   2   7   9    4.10    0.40
   2   7   9    2.47    0.35
   2   7   9    2.95    0.42
   2   7   9    3.36    0.24
  -1  -7  -9    5.81    0.38
  -1  -7  -9    6.84    0.42
  -1  -7  -9    6.22    0.48
   1   7   9    6.65    0.46
   1   7   9    6.06    0.37
   1   7   9    6.51    0.49
   0  -7  -9    0.90    0.26
   0  -7  -9    0.53    0.18
   0  -7  -9    1.20    0.23
   0   7   9    0.90    0.22
   0   7   9    1.06    0.25
   0   7   9    0.92    0.21
   1  -7  -9    9.20    0.59
   1  -7  -9    8.74    0.54
  -1   7   9    9.52    0.56
  -1   7   9    8.86    0.53
  -1   7   9    9.67    0.46
  -1   7   9    8.82    0.43
   2  -7  -9    2.87    0.36
   2  -7  -9    2.55    0.38
  -2   7   9    2.46    0.25
  -2   7   9    3.16    0.24
  -2   7   9    2.98    0.43
  -2   7   9    3.20    0.42
   3  -7  -9    2.86    0.39
   3  -7  -9    1.87    0.37
  -3   7   9    2.55    0.38
  -3   7   9    3.15    0.18
  -3   7   9    3.43    0.41
  -3   7   9    3.04    0.37
  -3   7   9    3.01    0.19
   4  -7  -9   74.66    2.55
  -4   7   9   73.34    2.47
  -4   7   9   76.49    2.53
   5  -7  -9   11.22    0.82
  -5   7   9    9.92    0.75
  -5   7   9   10.87    0.69
   6  -7  -9    5.99    0.78
  -6   7   9    4.63    0.61
  -6   7   9    5.34    0.65
   7  -7  -9    1.25    0.53
  -7   7   9    1.03    0.41
  -7   7   9    0.90    0.39
   8  -7  -9    0.34    0.57
  -8   7   9   -0.20    0.45
  -8   7   9   -0.45    0.38
   9  -7  -9   -0.64    0.65
  -9   7   9    0.59    0.53
  -9   7   9   -0.12    0.46
  10  -7  -9    1.12    0.74
 -10   7   9    0.50    0.60
 -10   7   9   -0.46    0.49
 -12  -6  -8    4.12    0.64
 -12  -6  -8    3.73    0.63
  12   6   8    3.45    0.78
 -11  -6  -8    0.70    0.46
 -11  -6  -8    1.08    0.49
  11   6   8    1.00    0.58
 -10  -6  -8    0.20    0.41
 -10  -6  -8    1.25    0.39
  10   6   8   -0.15    0.48
  -9  -6  -8    5.47    0.64
  -9  -6  -8    4.55    0.50
   9   6   8    6.01    0.76
  -8  -6  -8    0.74    0.33
  -8  -6  -8    0.35    0.32
   8   6   8    0.87    0.42
  -7  -6  -8    1.62    0.33
  -7  -6  -8    1.13    0.34
   7   6   8    1.04    0.37
  -6  -6  -8   -0.10    0.24
  -6  -6  -8    0.16    0.22
   6   6   8    0.00    0.23
   6   6   8   -0.15    0.28
  -5  -6  -8    0.39    0.22
  -5  -6  -8    0.11    0.22
   5   6   8    0.20    0.25
   5   6   8    0.35    0.18
  -4  -6  -8    5.89    0.45
  -4  -6  -8    6.71    0.45
   4   6   8    6.96    0.42
   4   6   8    5.56    0.48
   4   6   8    6.13    0.51
   4   6   8    6.11    0.46
  -3  -6  -8    8.72    0.52
  -3  -6  -8    9.47    0.54
   3   6   8    9.78    0.32
   3   6   8   10.40    0.53
   3   6   8    9.27    0.50
   3   6   8    9.34    0.53
   3   6   8    8.88    0.32
   3   6   8    9.35    0.56
  -2  -6  -8   27.73    1.02
  -2  -6  -8   28.26    1.04
   2   6   8   27.47    0.90
   2   6   8   28.08    1.04
   2   6   8   27.53    1.06
   2   6   8   27.61    1.02
   2   6   8   27.11    1.04
   2   6   8   28.23    0.90
  -1  -6  -8   11.05    0.46
  -1  -6  -8   11.28    0.51
  -1  -6  -8    9.99    0.54
   1   6   8   10.63    0.57
   1   6   8   10.62    0.54
   1   6   8   11.22    0.53
   1   6   8   10.54    0.54
   1   6   8   10.37    0.45
   0  -6  -8    0.88    0.16
   0  -6  -8    0.91    0.19
   0  -6  -8    0.88    0.21
   0   6   8    1.07    0.24
   0   6   8    1.13    0.19
   0   6   8    0.97    0.18
   0   6   8    1.29    0.21
   0   6   8    0.95    0.20
   1  -6  -8    0.08    0.20
   1  -6  -8    0.15    0.21
   1  -6  -8   -0.07    0.17
  -1   6   8    0.08    0.18
  -1   6   8    0.47    0.18
  -1   6   8    0.33    0.16
  -1   6   8    0.33    0.14
  -1   6   8   -0.16    0.20
   2  -6  -8   -0.20    0.21
   2  -6  -8   -0.05    0.21
   2  -6  -8   -0.19    0.20
  -2   6   8   -0.23    0.21
  -2   6   8    0.16    0.11
  -2   6   8    0.06    0.09
  -2   6   8   -0.08    0.19
  -2   6   8   -0.03    0.18
   3  -6  -8   32.39    1.20
   3  -6  -8   34.15    1.26
  -3   6   8   30.86    1.01
  -3   6   8   34.12    1.20
  -3   6   8   33.45    1.24
  -3   6   8   31.81    1.01
  -3   6   8   31.84    1.21
   4  -6  -8    8.03    0.61
   4  -6  -8    7.22    0.53
  -4   6   8    7.46    0.67
  -4   6   8    8.52    0.54
  -4   6   8    8.15    0.59
   5  -6  -8   24.01    1.16
  -5   6   8   24.27    1.05
  -5   6   8   24.31    1.00
   6  -6  -8    0.54    0.40
  -6   6   8    0.33    0.28
  -6   6   8    0.00    0.28
   7  -6  -8    0.94    0.46
  -7   6   8    1.29    0.34
  -7   6   8    1.53    0.41
   8  -6  -8    1.36    0.52
  -8   6   8    1.00    0.38
  -8   6   8    0.75    0.35
   9  -6  -8   -0.36    0.55
  -9   6   8    0.23    0.39
  -9   6   8   -0.12    0.42
  10  -6  -8    1.15    0.63
 -10   6   8    0.36    0.43
 -10   6   8    0.00    0.54
 -13  -5  -7   -0.39    0.53
 -13  -5  -7    0.09    0.58
  13   5   7   -0.53    0.71
 -12  -5  -7    0.28    0.46
 -12  -5  -7    0.04    0.47
  12   5   7   -0.37    0.56
 -11  -5  -7    0.83    0.42
 -11  -5  -7    0.77    0.44
  11   5   7    0.91    0.36
  11   5   7    1.33    0.54
 -10  -5  -7    1.44    0.37
 -10  -5  -7    0.84    0.41
  10   5   7    1.44    0.45
  10   5   7    1.57    0.28
  -9  -5  -7    0.37    0.33
  -9  -5  -7    0.37    0.30
  -9  -5  -7    0.34    0.18
   9   5   7    0.76    0.40
   9   5   7    0.64    0.21
  -8  -5  -7    0.88    0.27
  -8  -5  -7    0.87    0.16
  -8  -5  -7    1.58    0.33
   8   5   7    0.69    0.15
   8   5   7    0.91    0.34
  -7  -5  -7    1.60    0.31
  -7  -5  -7    1.65    0.17
  -7  -5  -7    1.51    0.27
   7   5   7    1.26    0.23
   7   5   7    1.23    0.16
   7   5   7    1.31    0.35
  -6  -5  -7    2.69    0.38
  -6  -5  -7    2.03    0.27
   6   5   7    1.89    0.32
   6   5   7    2.55    0.31
   6   5   7    2.82    0.37
  -5  -5  -7    0.98    0.21
  -5  -5  -7    1.63    0.27
  -5  -5  -7    0.96    0.24
   5   5   7    1.50    0.21
   5   5   7    0.77    0.24
   5   5   7    1.12    0.21
  -4  -5  -7    1.11    0.24
  -4  -5  -7    1.75    0.25
  -4  -5  -7    1.28    0.20
   4   5   7    1.01    0.25
   4   5   7    1.55    0.19
   4   5   7    1.44    0.21
  -3  -5  -7   58.73    1.90
  -3  -5  -7   58.14    1.92
   3   5   7   59.06    1.74
   3   5   7   59.88    1.74
   3   5   7   56.87    1.92
   3   5   7   59.31    1.91
   3   5   7   59.78    1.94
   3   5   7   57.01    1.88
  -2  -5  -7  109.40    3.36
  -2  -5  -7  110.68    3.37
   2   5   7  110.72    3.37
   2   5   7  107.71    3.35
   2   5   7  109.08    3.38
   2   5   7  110.09    3.38
   2   5   7  105.62    3.24
   2   5   7  108.60    3.25
  -1  -5  -7   57.73    1.80
  -1  -5  -7   57.40    1.88
   1   5   7   57.90    1.90
   1   5   7   58.47    1.88
   1   5   7   59.46    1.81
   1   5   7   58.97    1.88
   1   5   7   58.80    1.89
   0  -5  -7   28.39    0.97
   0  -5  -7   29.28    1.03
   0  -5  -7   28.52    0.98
   0   5   7   29.13    1.02
   0   5   7   28.57    1.02
   0   5   7   27.59    1.02
   0   5   7   27.81    0.98
   0   5   7   29.11    0.97
   1  -5  -7  106.37    3.26
   1  -5  -7  105.09    3.24
   1  -5  -7  103.18    3.25
  -1   5   7  105.13    3.26
  -1   5   7  105.00    3.25
  -1   5   7  104.00    3.18
  -1   5   7  106.97    3.17
   2  -5  -7    6.28    0.43
   2  -5  -7    7.14    0.43
   2  -5  -7    6.90    0.41
  -2   5   7    6.98    0.29
  -2   5   7    6.34    0.30
  -2   5   7    6.35    0.42
  -2   5   7    6.43    0.41
  -2   5   7    6.96    0.40
   3  -5  -7   17.65    0.78
   3  -5  -7   16.33    0.71
  -3   5   7   17.10    0.74
  -3   5   7   18.12    0.75
  -3   5   7   17.58    0.58
  -3   5   7   18.07    0.72
  -3   5   7   17.76    0.75
  -3   5   7   17.77    0.57
   4  -5  -7   52.70    1.75
   4  -5  -7   53.55    1.83
  -4   5   7   52.75    1.79
  -4   5   7   51.15    1.79
  -4   5   7   52.77    1.80
  -4   5   7   53.75    1.75
   5  -5  -7   40.47    1.44
   5  -5  -7   42.10    1.56
  -5   5   7   42.05    1.49
  -5   5   7   42.53    1.45
   6  -5  -7   -0.01    0.24
   6  -5  -7    0.46    0.37
  -6   5   7    0.53    0.23
  -6   5   7    0.03    0.28
   7  -5  -7   19.18    1.05
  -7   5   7   19.34    0.86
  -7   5   7   19.29    0.94
   8  -5  -7   -0.07    0.42
  -8   5   7    0.76    0.33
  -8   5   7    0.63    0.34
   9  -5  -7    0.53    0.52
  -9   5   7    0.31    0.37
  -9   5   7    0.04    0.32
  10  -5  -7    0.81    0.59
 -10   5   7    0.71    0.40
 -10   5   7    1.80    0.52
  11  -5  -7   -0.55    0.66
 -11   5   7    0.32    0.43
 -11   5   7    0.44    0.57
 -13  -4  -6    1.24    0.50
 -13  -4  -6    0.89    0.53
  13   4   6    0.25    0.63
 -12  -4  -6    0.14    0.44
 -12  -4  -6   -0.06    0.40
  12   4   6    0.70    0.39
  12   4   6   -0.02    0.49
 -11  -4  -6    0.17    0.39
 -11  -4  -6    0.52    0.36
  11   4   6   -0.42    0.32
  11   4   6   -0.01    0.44
 -10  -4  -6    2.82    0.41
 -10  -4  -6    2.89    0.42
 -10  -4  -6    3.56    0.41
  10   4   6    3.46    0.49
  10   4   6    2.72    0.48
  -9  -4  -6    1.27    0.23
  -9  -4  -6    1.61    0.34
  -9  -4  -6    1.74    0.33
   9   4   6    0.50    0.34
   9   4   6    0.93    0.25
  -8  -4  -6    3.08    0.35
  -8  -4  -6    2.76    0.34
  -8  -4  -6    3.37    0.32
   8   4   6    2.99    0.36
   8   4   6    3.35    0.45
   8   4   6    3.10    0.35
  -7  -4  -6    8.86    0.54
  -7  -4  -6    7.77    0.41
  -7  -4  -6   10.32    0.55
   7   4   6    8.82    0.42
   7   4   6   10.04    0.64
   7   4   6    9.53    0.52
   7   4   6    9.75    0.49
  -6  -4  -6   18.99    0.64
  -6  -4  -6   18.36    0.83
  -6  -4  -6   18.46    0.78
  -6  -4  -6   19.42    0.75
   6   4   6   18.40    0.64
   6   4   6   19.14    0.87
   6   4   6   19.11    0.76
   6   4   6   18.00    0.72
  -5  -4  -6   11.60    0.58
  -5  -4  -6   12.58    0.57
  -5  -4  -6   12.49    0.54
  -5  -4  -6   12.28    0.42
   5   4   6   12.08    0.41
   5   4   6   11.73    0.51
   5   4   6   11.76    0.55
   5   4   6   11.82    0.64
  -4  -4  -6    4.96    0.38
  -4  -4  -6    4.79    0.35
  -4  -4  -6    5.34    0.34
   4   4   6    5.27    0.19
   4   4   6    4.71    0.30
   4   4   6    5.44    0.19
   4   4   6    4.88    0.34
   4   4   6    4.97    0.39
  -3  -4  -6   -0.16    0.11
  -3  -4  -6   -0.02    0.12
  -3  -4  -6    0.01    0.14
   3   4   6   -0.08    0.13
   3   4   6    0.03    0.05
   3   4   6    0.01    0.05
   3   4   6    0.06    0.11
   3   4   6   -0.07    0.09
  -2  -4  -6   34.59    1.16
   2   4   6   35.18    1.19
   2   4   6   34.88    1.07
   2   4   6   35.37    1.07
   2   4   6   35.31    1.17
   2   4   6   32.44    1.20
   2   4   6   33.89    1.18
  -1  -4  -6   33.75    1.12
  -1  -4  -6   33.86    1.05
  -1  -4  -6   34.16    1.11
   1   4   6   33.98    1.12
   1   4   6   34.65    1.06
   1   4   6   34.13    1.12
   1   4   6   28.81    1.11
   1   4   6   31.71    1.12
   0  -4  -6    2.74    0.23
   0  -4  -6    2.66    0.20
   0  -4  -6    2.58    0.21
   0   4   6    2.84    0.23
   0   4   6    2.81    0.24
   0   4   6    3.06    0.22
   0   4   6    2.65    0.25
   0   4   6    2.39    0.22
   1  -4  -6   10.43    0.46
   1  -4  -6    9.90    0.47
   1  -4  -6    9.95    0.46
  -1   4   6   10.05    0.46
  -1   4   6   10.04    0.40
  -1   4   6   10.18    0.39
  -1   4   6   10.38    0.45
   2  -4  -6    2.98    0.31
   2  -4  -6    2.91    0.28
   2  -4  -6    3.31    0.28
  -2   4   6    2.59    0.27
  -2   4   6    3.19    0.18
  -2   4   6    2.94    0.27
  -2   4   6    2.92    0.26
  -2   4   6    3.23    0.17
   3  -4  -6   61.73    2.01
   3  -4  -6   62.36    1.95
  -3   4   6   62.25    1.98
  -3   4   6   61.41    1.85
  -3   4   6   61.12    1.94
  -3   4   6   60.50    1.99
  -3   4   6   60.02    1.84
   4  -4  -6   19.76    0.76
   4  -4  -6   19.56    0.84
  -4   4   6   19.66    0.62
  -4   4   6   19.56    0.80
  -4   4   6   19.93    0.81
  -4   4   6   19.70    0.62
  -4   4   6   19.40    0.79
  -4   4   6   20.05    0.75
   5  -4  -6    0.74    0.18
   5  -4  -6    1.17    0.27
  -5   4   6    0.67    0.20
  -5   4   6    1.07    0.20
  -5   4   6    0.28    0.23
  -5   4   6    0.86    0.11
  -5   4   6    0.93    0.22
   6  -4  -6    1.81    0.15
   6  -4  -6    3.59    0.43
   6  -4  -6    2.59    0.33
  -6   4   6    3.61    0.38
  -6   4   6    2.72    0.16
  -6   4   6    2.73    0.38
   7  -4  -6    2.59    0.36
   7  -4  -6    2.81    0.45
   7  -4  -6    2.43    0.16
  -7   4   6    1.92    0.20
  -7   4   6    1.76    0.32
  -7   4   6    2.23    0.29
   8  -4  -6   23.81    1.17
   8  -4  -6   31.89    1.32
   8  -4  -6   27.09    0.90
  -8   4   6   29.79    1.20
  -8   4   6   30.38    1.11
  -8   4   6   28.65    0.92
   9  -4  -6    2.10    0.26
   9  -4  -6    2.18    0.54
  -9   4   6    2.62    0.37
  -9   4   6    2.36    0.43
  10  -4  -6   -0.78    0.53
 -10   4   6   -0.21    0.31
 -10   4   6    0.32    0.41
  11  -4  -6    1.18    0.69
 -11   4   6    0.13    0.38
 -11   4   6   -0.68    0.44
  12  -4  -6   -0.21    0.72
 -12   4   6    0.52    0.43
 -12   4   6   -0.18    0.55
 -13  -3  -5    0.46    0.51
 -13  -3  -5    0.62    0.51
  13   3   5   -0.65    0.61
 -12  -3  -5    0.70    0.41
 -12  -3  -5    0.11    0.41
  12   3   5    0.29    0.50
  12   3   5    0.47    0.48
 -11  -3  -5    2.69    0.45
 -11  -3  -5    3.31    0.46
  11   3   5    2.89    0.56
  11   3   5    3.00    0.43
 -10  -3  -5    2.20    0.34
 -10  -3  -5    1.89    0.38
 -10  -3  -5    3.00    0.38
  10   3   5    1.80    0.40
  10   3   5    2.05    0.36
  -9  -3  -5    0.61    0.25
  -9  -3  -5    0.91    0.27
  -9  -3  -5    0.44    0.25
   9   3   5    0.59    0.26
   9   3   5    0.45    0.33
   9   3   5    0.27    0.23
  -8  -3  -5    0.14    0.21
  -8  -3  -5    0.32    0.22
   8   3   5    0.34    0.28
   8   3   5    0.49    0.21
   8   3   5   -0.06    0.18
   8   3   5    0.04    0.20
  -7  -3  -5    5.97    0.42
  -7  -3  -5    5.55    0.35
  -7  -3  -5    6.28    0.40
  -7  -3  -5    5.95    0.50
   7   3   5    5.95    0.37
   7   3   5    5.72    0.39
   7   3   5    5.67    0.49
   7   3   5    5.66    0.37
  -6  -3  -5    0.47    0.23
  -6  -3  -5    1.26    0.15
  -6  -3  -5    0.92    0.20
  -6  -3  -5    0.89    0.17
   6   3   5    0.51    0.21
   6   3   5    0.97    0.15
   6   3   5    1.08    0.18
  -5  -3  -5  170.56    5.24
  -5  -3  -5  175.71    5.22
  -5  -3  -5  173.65    5.15
  -5  -3  -5  167.60    5.28
   5   3   5  177.63    5.21
   5   3   5  175.41    5.23
   5   3   5  174.89    5.15
   5   3   5  174.79    5.30
  -4  -3  -5    5.75    0.36
  -4  -3  -5    7.06    0.34
  -4  -3  -5    6.08    0.36
  -4  -3  -5    6.68    0.26
   4   3   5    6.69    0.32
   4   3   5    6.75    0.26
   4   3   5    6.26    0.34
   4   3   5    6.20    0.40
  -3  -3  -5    3.47    0.23
  -3  -3  -5    2.57    0.27
  -3  -3  -5    2.80    0.14
  -3  -3  -5    2.95    0.25
   3   3   5    2.83    0.22
   3   3   5    2.93    0.14
   3   3   5    2.39    0.20
   3   3   5    3.05    0.26
  -2  -3  -5   34.26    1.13
  -2  -3  -5   34.98    1.14
  -2  -3  -5   34.19    1.10
   2   3   5   33.33    1.11
   2   3   5   33.67    1.04
   2   3   5   33.44    1.10
   2   3   5   34.84    1.04
   2   3   5   32.58    1.14
  -1  -3  -5  107.67    3.24
  -1  -3  -5  112.55    3.29
  -1  -3  -5  104.95    3.29
   1   3   5  110.39    3.29
   1   3   5  106.26    3.30
   1   3   5  110.03    3.25
   1   3   5  111.56    3.30
   1   3   5  108.75    3.30
   0  -3  -5  261.98    7.91
   0  -3  -5  262.70    7.89
   0  -3  -5  269.28    7.89
   0   3   5  279.46    7.91
   0   3   5  266.22    7.91
   0   3   5  263.36    7.89
   0   3   5  267.06    7.91
   0   3   5  269.40    7.89
   1  -3  -5   38.85    1.24
   1  -3  -5   37.63    1.23
   1  -3  -5   37.44    1.23
  -1   3   5   39.16    1.23
  -1   3   5   37.13    1.18
  -1   3   5   37.15    1.23
  -1   3   5   37.49    1.19
  -1   3   5   38.82    1.23
   2  -3  -5   38.11    1.22
   2  -3  -5   38.18    1.25
  -2   3   5   36.21    1.23
  -2   3   5   37.65    1.15
  -2   3   5   37.29    1.16
  -2   3   5   35.00    1.28
  -2   3   5   38.02    1.24
  -2   3   5   38.93    1.22
   3  -3  -5    1.28    0.16
   3  -3  -5    1.09    0.10
   3  -3  -5    1.40    0.23
  -3   3   5    1.33    0.20
  -3   3   5    0.91    0.15
  -3   3   5    1.16    0.17
  -3   3   5    1.24    0.17
  -3   3   5    1.13    0.11
   4  -3  -5    1.76    0.27
   4  -3  -5    1.85    0.25
   4  -3  -5    1.60    0.12
  -4   3   5    1.58    0.13
  -4   3   5    1.45    0.22
  -4   3   5    1.93    0.26
  -4   3   5    1.88    0.22
  -4   3   5    1.49    0.20
   5  -3  -5    0.32    0.14
   5  -3  -5   -0.10    0.23
   5  -3  -5    0.21    0.07
  -5   3   5    0.43    0.19
  -5   3   5    0.29    0.14
  -5   3   5    0.23    0.08
  -5   3   5    0.10    0.16
  -5   3   5    0.40    0.18
   6  -3  -5    0.91    0.18
   6  -3  -5    1.15    0.28
   6  -3  -5    0.99    0.12
  -6   3   5    1.14    0.19
  -6   3   5    1.14    0.17
  -6   3   5    0.93    0.20
  -6   3   5    1.05    0.25
  -6   3   5    0.89    0.21
   7  -3  -5   12.71    0.57
   7  -3  -5   10.18    0.47
   7  -3  -5   12.36    0.74
  -7   3   5   12.17    0.63
  -7   3   5   11.70    0.57
  -7   3   5   12.89    0.53
   8  -3  -5    1.32    0.40
   8  -3  -5    1.09    0.18
  -8   3   5    1.82    0.34
  -8   3   5    1.09    0.20
  -8   3   5    1.09    0.25
   9  -3  -5    3.16    0.33
   9  -3  -5    3.74    0.58
   9  -3  -5    3.38    0.44
  -9   3   5    2.99    0.39
  -9   3   5    2.96    0.37
  -9   3   5    2.89    0.34
  10  -3  -5    0.96    0.23
  10  -3  -5    0.53    0.50
 -10   3   5    0.89    0.39
 -10   3   5    1.29    0.31
  11  -3  -5    9.99    1.02
 -11   3   5    7.63    0.67
 -11   3   5    6.31    0.81
  12  -3  -5    0.47    0.65
 -12   3   5   -0.40    0.36
 -12   3   5   -0.48    0.50
 -13  -2  -4   -0.07    0.48
 -13  -2  -4    0.50    0.47
  13   2   4    0.38    0.57
  13   2   4   -0.63    0.56
 -12  -2  -4   -0.14    0.37
 -12  -2  -4    0.15    0.40
  12   2   4   -0.51    0.44
  12   2   4   -0.31    0.46
 -11  -2  -4   25.66    1.13
 -11  -2  -4   26.17    1.15
  11   2   4   29.18    1.31
  11   2   4   27.27    1.24
 -10  -2  -4    0.53    0.31
 -10  -2  -4    0.69    0.31
 -10  -2  -4    0.92    0.30
  10   2   4    0.87    0.35
  10   2   4   -0.22    0.34
  -9  -2  -4    4.61    0.45
  -9  -2  -4    5.11    0.46
  -9  -2  -4    4.30    0.41
   9   2   4    4.22    0.42
   9   2   4    4.87    0.57
   9   2   4    5.37    0.53
  -8  -2  -4   10.00    0.62
  -8  -2  -4   11.29    0.59
  -8  -2  -4   10.91    0.56
  -8  -2  -4   10.30    0.54
   8   2   4   11.72    0.67
   8   2   4    9.74    0.53
   8   2   4   11.29    0.57
   8   2   4   10.16    0.52
  -7  -2  -4    2.98    0.30
  -7  -2  -4    2.56    0.35
  -7  -2  -4    3.01    0.35
  -7  -2  -4    2.56    0.29
   7   2   4    2.52    0.32
   7   2   4    3.17    0.27
   7   2   4    2.63    0.29
  -6  -2  -4    7.51    0.45
  -6  -2  -4    7.82    0.39
  -6  -2  -4    7.83    0.39
  -6  -2  -4    7.66    0.41
   6   2   4    7.13    0.38
   6   2   4    7.11    0.39
   6   2   4    7.15    0.47
   6   2   4    7.70    0.37
  -5  -2  -4    5.02    0.31
  -5  -2  -4    4.72    0.35
  -5  -2  -4    4.78    0.29
  -5  -2  -4    4.96    0.27
   5   2   4    4.69    0.35
   5   2   4    5.06    0.27
   5   2   4    4.56    0.27
   5   2   4    5.14    0.30
  -4  -2  -4   45.22    1.46
  -4  -2  -4   47.03    1.41
  -4  -2  -4   46.14    1.43
  -4  -2  -4   46.17    1.49
   4   2   4   44.10    1.50
   4   2   4   45.80    1.40
   4   2   4   42.34    1.42
  -3  -2  -4    4.77    0.21
  -3  -2  -4    4.82    0.24
  -3  -2  -4    4.97    0.29
  -3  -2  -4    5.00    0.27
   3   2   4    4.60    0.23
   3   2   4    4.83    0.21
   3   2   4    4.81    0.30
   3   2   4    4.89    0.26
  -2  -2  -4    2.78    0.14
  -2  -2  -4    3.01    0.17
  -2  -2  -4    3.52    0.20
  -2  -2  -4    2.23    0.18
   2   2   4    3.00    0.14
   2   2   4    3.05    0.19
   2   2   4    2.82    0.21
   2   2   4    2.67    0.16
  -1  -2  -4  217.07    6.45
  -1  -2  -4  216.94    6.47
  -1  -2  -4  226.29    6.48
   1   2   4  219.20    6.47
   1   2   4  223.17    6.48
   1   2   4  213.70    6.43
   1   2   4  214.48    6.43
   1   2   4  220.37    6.45
   0   2   4  732.36   21.16
   0   2   4  738.50   21.17
   0   2   4  711.15   21.16
   0   2   4  711.66   21.15
   1  -2  -4  139.48    4.36
   1  -2  -4  149.93    4.36
   1  -2  -4  146.47    4.38
  -1   2   4  147.55    4.34
  -1   2   4  147.59    4.38
  -1   2   4  148.29    4.37
  -1   2   4  146.97    4.33
  -1   2   4  147.14    4.36
   2  -2  -4    1.91    0.12
   2  -2  -4    1.81    0.21
   2  -2  -4    2.29    0.16
  -2   2   4    2.13    0.19
  -2   2   4    2.21    0.12
  -2   2   4    2.73    0.19
  -2   2   4    2.14    0.15
  -2   2   4    1.69    0.20
   3  -2  -4    0.83    0.09
   3  -2  -4    1.19    0.14
   3  -2  -4    0.75    0.18
  -3   2   4    0.92    0.16
  -3   2   4    1.11    0.17
  -3   2   4    0.78    0.10
  -3   2   4    0.84    0.11
  -3   2   4    0.81    0.14
   4  -2  -4    3.55    0.26
   4  -2  -4    4.27    0.24
   4  -2  -4    4.14    0.20
   4  -2  -4    3.72    0.31
  -4   2   4    4.44    0.25
  -4   2   4    3.74    0.28
  -4   2   4    4.17    0.20
  -4   2   4    4.16    0.32
   5  -2  -4   13.91    0.54
   5  -2  -4   13.83    0.51
   5  -2  -4   13.71    0.59
   5  -2  -4   13.94    0.66
  -5   2   4   14.76    0.55
  -5   2   4   14.75    0.61
  -5   2   4   14.59    0.64
  -5   2   4   14.53    0.52
   6  -2  -4    0.60    0.13
   6  -2  -4    0.48    0.12
   6  -2  -4    0.98    0.20
   6  -2  -4    0.45    0.22
  -6   2   4    0.44    0.14
  -6   2   4    0.46    0.22
  -6   2   4    0.28    0.12
  -6   2   4    0.62    0.20
   7  -2  -4    3.33    0.45
   7  -2  -4    2.48    0.36
   7  -2  -4    3.04    0.27
   7  -2  -4    3.04    0.29
  -7   2   4    3.04    0.37
  -7   2   4    2.57    0.27
  -7   2   4    3.03    0.41
  -7   2   4    2.93    0.30
   8  -2  -4    0.67    0.18
   8  -2  -4    0.40    0.32
  -8   2   4    0.55    0.19
  -8   2   4    0.73    0.27
   9  -2  -4    5.09    0.40
   9  -2  -4    3.71    0.42
   9  -2  -4    4.78    0.58
  -9   2   4    4.55    0.53
  -9   2   4    4.49    0.41
  -9   2   4    3.79    0.42
  10  -2  -4    0.86    0.26
  10  -2  -4    0.96    0.48
  10  -2  -4    0.34    0.28
 -10   2   4    0.86    0.36
 -10   2   4    0.76    0.27
 -10   2   4    0.65    0.27
  11  -2  -4    0.13    0.27
  11  -2  -4    0.50    0.54
 -11   2   4   -0.03    0.31
 -11   2   4    0.12    0.39
  12  -2  -4    1.05    0.63
 -12   2   4    0.66    0.48
 -12   2   4    1.66    0.39
  13  -2  -4    0.07    0.76
 -13   2   4    0.17    0.49
 -13   2   4   -0.07    0.57
 -13  -1  -3    0.04    0.45
 -13  -1  -3   -0.59    0.46
  13   1   3    0.85    0.59
  13   1   3   -0.33    0.54
 -12  -1  -3    1.27    0.43
 -12  -1  -3    1.08    0.41
  12   1   3    0.33    0.50
  12   1   3    0.81    0.51
 -11  -1  -3    1.12    0.34
 -11  -1  -3    0.62    0.34
  11   1   3    0.16    0.39
  11   1   3    0.64    0.42
 -10  -1  -3    4.60    0.50
 -10  -1  -3    5.88    0.57
  10   1   3    5.00    0.59
  10   1   3    4.84    0.63
  -9  -1  -3    1.80    0.31
  -9  -1  -3    1.50    0.27
  -9  -1  -3    1.85    0.30
   9   1   3    1.63    0.34
   9   1   3    1.39    0.25
   9   1   3    1.39    0.33
  -8  -1  -3    0.05    0.24
  -8  -1  -3    0.32    0.18
  -8  -1  -3    0.43    0.18
  -8  -1  -3    0.08    0.21
   8   1   3    0.43    0.17
   8   1   3    0.23    0.23
   8   1   3    0.38    0.19
   8   1   3    0.32    0.23
  -7  -1  -3   -0.06    0.16
  -7  -1  -3    0.00    0.13
  -7  -1  -3   -0.24    0.16
  -7  -1  -3    0.00    0.19
   7   1   3   -0.11    0.17
   7   1   3   -0.03    0.12
   7   1   3    0.01    0.18
   7   1   3   -0.01    0.14
  -6  -1  -3    4.89    0.32
  -6  -1  -3    4.19    0.36
  -6  -1  -3    5.11    0.35
  -6  -1  -3    4.82    0.30
   6   1   3    4.32    0.30
   6   1   3    4.57    0.34
   6   1   3    4.53    0.36
  -5  -1  -3    4.31    0.25
  -5  -1  -3    3.86    0.27
  -5  -1  -3    4.13    0.31
  -5  -1  -3    4.44    0.27
   5   1   3    4.45    0.29
   5   1   3    4.44    0.33
   5   1   3    3.97    0.26
   5   1   3    4.29    0.25
  -4  -1  -3   39.34    1.29
  -4  -1  -3   38.58    1.26
  -4  -1  -3   39.91    1.25
  -4  -1  -3   38.99    1.23
   4   1   3   38.68    1.25
   4   1   3   39.22    1.23
   4   1   3   40.20    1.31
   4   1   3   38.50    1.26
  -3  -1  -3  144.96    4.35
  -3  -1  -3  146.10    4.34
  -3  -1  -3  150.26    4.33
  -3  -1  -3  143.86    4.38
   3   1   3  147.22    4.34
   3   1   3  143.42    4.32
   3   1   3  144.15    4.35
   3   1   3  147.43    4.38
  -2  -1  -3  234.74    6.80
  -2  -1  -3  227.66    6.75
  -2  -1  -3  231.65    6.78
  -2  -1  -3  222.12    6.75
   2   1   3  231.49    6.78
   2   1   3  224.24    6.74
   2   1   3  228.73    6.75
   2   1   3  237.91    6.80
  -1  -1  -3    6.01    0.22
  -1  -1  -3    6.04    0.22
  -1  -1  -3    5.74    0.24
  -1  -1  -3    5.82    0.25
   1   1   3    5.75    0.25
   1   1   3    5.73    0.22
   1   1   3    5.83    0.24
   1   1   3    5.80    0.22
   0  -1  -3    8.41    0.30
   0  -1  -3    8.54    0.30
   0  -1  -3    8.90    0.30
   0   1   3    8.60    0.31
   0   1   3    8.52    0.30
   0   1   3    7.63    0.30
   0   1   3    8.30    0.30
   0   1   3    8.59    0.31
   1  -1  -3    0.19    0.04
   1  -1  -3    0.11    0.05
   1  -1  -3    0.05    0.06
  -1   1   3    0.12    0.05
  -1   1   3    0.17    0.04
  -1   1   3    0.23    0.04
  -1   1   3    0.12    0.05
   2  -1  -3   90.98    2.74
   2  -1  -3   90.40    2.74
   2  -1  -3   93.25    2.79
   2  -1  -3   95.30    2.77
  -2   1   3   94.10    2.79
  -2   1   3   91.61    2.77
  -2   1   3   90.14    2.74
  -2   1   3   91.20    2.74
   3  -1  -3   77.62    2.33
   3  -1  -3   78.87    2.41
   3  -1  -3   78.70    2.37
   3  -1  -3   76.72    2.33
  -3   1   3   78.15    2.34
  -3   1   3   78.10    2.40
  -3   1   3   77.56    2.33
  -3   1   3   75.66    2.37
   4  -1  -3   62.27    1.91
   4  -1  -3   62.19    1.92
   4  -1  -3   63.85    2.01
  -4   1   3   62.39    1.97
  -4   1   3   63.10    1.92
  -4   1   3   63.64    1.91
   5  -1  -3    1.57    0.18
   5  -1  -3    2.04    0.26
   5  -1  -3    2.08    0.21
   5  -1  -3    1.60    0.17
  -5   1   3    1.92    0.19
  -5   1   3    2.08    0.23
  -5   1   3    2.30    0.19
  -5   1   3    2.37    0.26
   6  -1  -3    3.00    0.37
   6  -1  -3    2.77    0.28
   6  -1  -3    3.87    0.28
   6  -1  -3    3.58    0.24
  -6   1   3    3.45    0.24
  -6   1   3    4.26    0.36
  -6   1   3    3.98    0.28
   7  -1  -3   12.28    0.50
   7  -1  -3   11.93    0.54
   7  -1  -3   12.55    0.57
   7  -1  -3   12.41    0.66
  -7   1   3   11.56    0.61
  -7   1   3   12.52    0.60
  -7   1   3   11.84    0.51
   8  -1  -3    0.15    0.18
   8  -1  -3    0.37    0.17
   8  -1  -3    0.59    0.28
  -8   1   3    0.45    0.23
  -8   1   3    0.34    0.17
  -8   1   3    0.28    0.18
   9  -1  -3   -0.10    0.19
   9  -1  -3    0.11    0.35
   9  -1  -3    0.15    0.21
  -9   1   3    0.39    0.21
  -9   1   3   -0.09    0.23
  -9   1   3    0.07    0.26
  10  -1  -3    0.61    0.28
  10  -1  -3    0.49    0.37
  10  -1  -3    0.40    0.24
 -10   1   3    0.34    0.23
 -10   1   3    0.14    0.32
 -10   1   3    0.43    0.33
  11  -1  -3    0.80    0.50
  11  -1  -3    0.34    0.32
 -11   1   3    0.42    0.28
 -11   1   3    0.10    0.39
 -11   1   3    0.10    0.38
  12  -1  -3    1.11    0.38
  12  -1  -3    1.51    0.62
 -12   1   3    1.61    0.48
 -12   1   3    1.49    0.38
  13  -1  -3    4.89    0.85
 -13   1   3    4.23    0.65
 -13   1   3    3.45    0.44
 -13   0  -2   -0.08    0.48
 -13   0  -2    0.08    0.45
  13   0   2    0.97    0.55
  13   0   2   -0.62    0.60
 -12   0  -2    0.28    0.39
 -12   0  -2    0.78    0.41
  12   0   2    0.69    0.45
  12   0   2    0.19    0.52
 -11   0  -2    4.83    0.57
 -11   0  -2    4.86    0.59
  11   0   2    4.10    0.51
  11   0   2    3.96    0.50
 -10   0  -2    7.33    0.56
 -10   0  -2    7.69    0.59
  10   0   2    6.60    0.65
  10   0   2    7.95    0.74
  -9   0  -2   25.32    0.97
  -9   0  -2   23.34    1.03
  -9   0  -2   25.64    1.00
   9   0   2   24.25    0.94
   9   0   2   24.46    1.06
   9   0   2   24.93    1.05
  -8   0  -2   11.06    0.59
  -8   0  -2   11.33    0.55
  -8   0  -2   11.46    0.59
  -8   0  -2   11.68    0.58
   8   0   2   11.30    0.65
   8   0   2   11.47    0.65
   8   0   2   10.62    0.52
   8   0   2   11.18    0.55
  -7   0  -2   17.65    0.69
  -7   0  -2   16.41    0.72
  -7   0  -2   17.99    0.74
  -7   0  -2   18.43    0.72
   7   0   2   17.36    0.75
   7   0   2   18.42    0.77
   7   0   2   17.40    0.71
   7   0   2   18.06    0.68
  -6   0  -2    0.03    0.14
  -6   0  -2   -0.07    0.11
  -6   0  -2   -0.15    0.12
  -6   0  -2    0.13    0.14
   6   0   2    0.20    0.16
   6   0   2   -0.04    0.13
   6   0   2   -0.05    0.14
  -5   0  -2   46.28    1.48
  -5   0  -2   47.38    1.51
  -5   0  -2   46.99    1.54
  -5   0  -2   47.22    1.46
   5   0   2   45.59    1.51
   5   0   2   45.72    1.48
   5   0   2   43.60    1.50
   5   0   2   45.78    1.51
  -4   0  -2   63.76    1.96
  -4   0  -2   66.28    2.01
  -4   0  -2   63.91    2.00
  -4   0  -2   66.97    2.02
   4   0   2   65.55    2.01
   4   0   2   63.48    1.96
   4   0   2   63.94    2.02
   4   0   2   62.63    1.99
  -3   0  -2   72.25    2.17
  -3   0  -2   66.47    2.14
  -3   0  -2   70.78    2.15
  -3   0  -2   68.36    2.11
   3   0   2   70.98    2.15
   3   0   2   72.87    2.17
   3   0   2   69.76    2.11
   3   0   2   72.94    2.15
  -2   0  -2   11.87    0.41
  -2   0  -2   11.64    0.37
  -2   0  -2   11.71    0.42
  -2   0  -2   11.17    0.40
   2   0   2   11.26    0.37
   2   0   2   11.69    0.41
   2   0   2   11.57    0.42
   2   0   2   11.33    0.41
   0   0  -2  143.72    4.09
   0   0  -2  135.07    4.06
   0   0   2  138.29    4.09
   0   0   2  135.01    4.06
   1   0  -2   45.84    1.62
   1   0  -2   57.74    1.63
  -1   0   2   56.27    1.63
  -1   0   2   56.09    1.64
  -1   0   2   55.09    1.60
   2   0  -2   29.10    0.93
   2   0  -2   29.74    0.89
   2   0  -2   30.47    0.94
   2   0  -2   30.22    0.96
  -2   0   2   29.33    0.93
  -2   0   2   30.28    0.94
  -2   0   2   29.49    0.89
  -2   0   2   29.47    0.95
   3   0  -2    4.47    0.26
   3   0  -2    5.30    0.24
   3   0  -2    5.18    0.19
   3   0  -2    5.21    0.23
  -3   0   2    5.27    0.19
  -3   0   2    5.19    0.23
   4   0  -2   18.50    0.60
   4   0  -2   18.56    0.69
   4   0  -2   18.44    0.66
   4   0  -2   18.44    0.64
  -4   0   2   18.27    0.60
  -4   0   2   18.64    0.66
  -4   0   2   18.50    0.65
  -4   0   2   18.79    0.69
   5   0  -2   16.68    0.63
   5   0  -2   16.69    0.57
   5   0  -2   16.58    0.68
   5   0  -2   16.46    0.62
  -5   0   2   16.59    0.64
  -5   0   2   17.22    0.67
  -5   0   2   16.39    0.62
  -5   0   2   16.71    0.57
   6   0  -2    0.01    0.18
   6   0  -2    0.30    0.14
   6   0  -2    0.17    0.09
   6   0  -2    0.31    0.14
  -6   0   2    0.27    0.16
  -6   0   2    0.13    0.13
  -6   0   2    0.36    0.11
  -6   0   2    0.31    0.14
   7   0  -2   83.70    2.70
   7   0  -2   85.37    2.62
   7   0  -2   83.08    2.63
   7   0  -2   84.33    2.61
  -7   0   2   82.71    2.67
  -7   0   2   81.22    2.62
  -7   0   2   83.65    2.64
  -7   0   2   83.86    2.56
   8   0  -2    0.06    0.18
   8   0  -2   -0.14    0.13
   8   0  -2    0.17    0.19
   8   0  -2    0.04    0.26
  -8   0   2    0.44    0.23
  -8   0   2    0.12    0.21
  -8   0   2    0.12    0.15
  -8   0   2   -0.15    0.18
   9   0  -2    1.07    0.29
   9   0  -2    1.29    0.36
  -9   0   2    1.15    0.29
  -9   0   2    1.18    0.21
  -9   0   2    1.08    0.29
  10   0  -2    0.51    0.37
  10   0  -2    0.51    0.28
  10   0  -2   -0.32    0.20
 -10   0   2   -0.10    0.28
 -10   0   2   -0.19    0.20
 -10   0   2    0.06    0.30
  11   0  -2    0.57    0.47
  11   0  -2   -0.07    0.26
  11   0  -2    0.11    0.34
 -11   0   2    0.06    0.27
 -11   0   2    0.16    0.34
  12   0  -2    3.00    0.50
  12   0  -2    2.47    0.61
 -12   0   2    3.62    0.41
 -12   0   2    2.60    0.47
  13   0  -2    1.13    0.70
  13   0  -2    2.66    0.54
 -13   0   2    2.23    0.43
 -13   0   2    2.25    0.55
 -13   1  -1    0.74    0.52
 -13   1  -1   -0.16    0.47
  13  -1   1    0.09    0.49
  13  -1   1   -0.27    0.64
 -12   1  -1    1.39    0.45
 -12   1  -1    1.37    0.43
  12  -1   1    1.81    0.47
  12  -1   1    2.41    0.61
 -11   1  -1    0.56    0.33
 -11   1  -1    0.44    0.33
  11  -1   1    0.61    0.36
  11  -1   1    0.44    0.49
 -10   1  -1    1.41    0.32
 -10   1  -1    1.00    0.33
 -10   1  -1    1.45    0.33
  10  -1   1    0.95    0.33
  10  -1   1    1.77    0.45
  -9   1  -1   12.81    0.67
  -9   1  -1   13.22    0.66
  -9   1  -1   13.29    0.66
   9  -1   1   12.38    0.78
   9  -1   1   12.19    0.63
   9  -1   1   12.92    0.70
  -8   1  -1    6.10    0.50
  -8   1  -1    5.77    0.43
  -8   1  -1    5.44    0.41
  -8   1  -1    5.96    0.43
   8  -1   1    6.08    0.52
   8  -1   1    4.88    0.40
   8  -1   1    6.18    0.45
   8  -1   1    5.69    0.39
  -7   1  -1   28.69    1.04
  -7   1  -1   28.21    1.00
  -7   1  -1   29.08    1.03
  -7   1  -1   27.64    1.06
   7  -1   1   28.21    1.00
   7  -1   1   28.99    1.02
   7  -1   1   28.26    1.03
   7  -1   1   28.21    1.10
  -6   1  -1    0.19    0.15
  -6   1  -1   -0.01    0.12
  -6   1  -1   -0.04    0.13
   6  -1   1    0.10    0.14
   6  -1   1    0.11    0.16
   6  -1   1   -0.06    0.13
   6  -1   1    0.13    0.12
  -5   1  -1   17.03    0.65
  -5   1  -1   16.96    0.62
  -5   1  -1   16.88    0.67
  -5   1  -1   17.18    0.64
   5  -1   1   17.78    0.62
   5  -1   1   17.14    0.64
   5  -1   1   17.25    0.69
   5  -1   1   17.00    0.65
  -4   1  -1    0.56    0.09
  -4   1  -1    0.50    0.13
  -4   1  -1    0.41    0.09
  -4   1  -1    0.42    0.11
   4  -1   1    0.45    0.14
   4  -1   1    0.38    0.10
   4  -1   1    0.30    0.08
   4  -1   1    0.44    0.10
  -3   1  -1   20.91    0.68
  -3   1  -1   21.25    0.69
  -3   1  -1   19.90    0.65
  -3   1  -1   20.70    0.71
   3  -1   1   21.46    0.72
   3  -1   1   20.54    0.65
   3  -1   1   17.41    0.68
   3  -1   1   20.43    0.68
  -2   1  -1   69.83    2.08
  -2   1  -1   68.30    2.05
  -2   1  -1   67.31    2.02
  -2   1  -1   66.58    2.06
   2  -1   1   69.55    2.06
   2  -1   1   67.41    2.02
   2  -1   1   68.70    2.08
   2  -1   1   67.21    2.05
  -1   1  -1  246.98    6.92
  -1   1  -1  217.29    6.94
  -1   1  -1  250.99    6.96
  -1   1  -1  209.42    6.94
   1  -1   1  246.44    6.94
   1  -1   1  248.98    6.95
   0   1  -1   11.25    0.38
   0   1  -1   10.19    0.35
   0  -1   1   10.79    0.36
   1   1  -1  150.37    4.42
   1   1  -1  158.91    4.44
  -1  -1   1  146.75    4.43
  -1  -1   1  145.59    4.39
   2   1  -1   50.54    1.48
   2   1  -1   50.43    1.53
   2   1  -1   48.47    1.53
   2   1  -1   51.21    1.53
  -2  -1   1   49.69    1.53
  -2  -1   1   49.86    1.48
  -2  -1   1   49.11    1.53
  -2  -1   1   52.17    1.54
   3   1  -1   73.34    2.20
   3   1  -1   72.17    2.14
   3   1  -1   71.46    2.20
   3   1  -1   73.73    2.20
  -3  -1   1   71.24    2.19
  -3  -1   1   71.11    2.20
  -3  -1   1   71.57    2.14
  -3  -1   1   73.31    2.20
   4   1  -1    9.02    0.31
   4   1  -1    9.16    0.39
   4   1  -1    8.71    0.38
   4   1  -1    8.69    0.37
  -4  -1   1    7.48    0.36
  -4  -1   1    8.82    0.37
  -4  -1   1    8.85    0.31
  -4  -1   1    8.57    0.37
   5   1  -1   37.34    1.14
   5   1  -1   37.39    1.21
   5   1  -1   36.54    1.20
   5   1  -1   35.62    1.22
  -5  -1   1   36.24    1.21
  -5  -1   1   35.42    1.20
  -5  -1   1   35.71    1.13
  -5  -1   1   36.44    1.21
   6   1  -1    9.03    0.47
   6   1  -1    9.45    0.46
   6   1  -1    8.14    0.36
  -6  -1   1    9.37    0.44
  -6  -1   1    9.25    0.45
  -6  -1   1    9.71    0.38
  -6  -1   1    9.57    0.46
   7   1  -1   26.17    1.01
   7   1  -1   25.47    0.96
   7   1  -1   27.28    0.99
   7   1  -1   27.60    0.90
  -7  -1   1   25.84    0.99
  -7  -1   1   27.71    0.99
  -7  -1   1   26.24    0.99
  -7  -1   1   26.95    0.91
   8   1  -1   29.79    1.09
   8   1  -1   30.01    1.01
   8   1  -1   29.71    1.12
   8   1  -1   29.43    1.14
  -8  -1   1   28.27    1.11
  -8  -1   1   30.01    1.11
  -8  -1   1   29.56    1.10
  -8  -1   1   29.59    1.02
   9   1  -1    7.84    0.57
   9   1  -1    9.56    0.62
  -9  -1   1    8.28    0.56
  -9  -1   1    7.80    0.45
  -9  -1   1    7.86    0.55
  -9  -1   1    7.25    0.56
  10   1  -1   -0.05    0.28
  10   1  -1    0.14    0.20
  10   1  -1    0.02    0.37
 -10  -1   1    0.17    0.24
 -10  -1   1    0.09    0.27
  11   1  -1    0.22    0.42
  11   1  -1    0.07    0.35
  11   1  -1   -0.39    0.24
 -11  -1   1    0.31    0.34
 -11  -1   1    0.44    0.27
  12   1  -1    2.38    0.57
  12   1  -1    2.61    0.49
 -12  -1   1    2.64    0.48
 -12  -1   1    2.07    0.37
  13   1  -1    2.11    0.57
  13   1  -1    1.42    0.64
 -13  -1   1    1.19    0.49
 -13  -1   1    1.40    0.41
 -13   2   0    0.91    0.51
 -13   2   0    0.49    0.49
  13  -2   0   -0.20    0.73
 -12   2   0    2.69    0.48
 -12   2   0    2.58    0.49
  12  -2   0    2.75    0.70
  12  -2   0    1.88    0.45
 -11   2   0    5.24    0.60
 -11   2   0    5.42    0.63
  11  -2   0    7.08    0.87
  11  -2   0    4.97    0.64
 -10   2   0    8.39    0.59
 -10   2   0    8.84    0.67
 -10   2   0    9.12    0.65
  10  -2   0   10.45    0.83
  10  -2   0    9.67    0.63
  -9   2   0    3.44    0.41
  -9   2   0    3.16    0.36
  -9   2   0    3.40    0.45
   9  -2   0    3.36    0.49
   9  -2   0    3.40    0.42
  -8   2   0    0.68    0.20
  -8   2   0    0.94    0.23
  -8   2   0    0.68    0.21
   8  -2   0    0.76    0.21
   8  -2   0    0.78    0.21
   8  -2   0    0.88    0.21
   8  -2   0    0.49    0.30
  -7   2   0    0.10    0.18
  -7   2   0    0.07    0.21
  -7   2   0   -0.20    0.15
   7  -2   0   -0.11    0.15
   7  -2   0    0.11    0.16
   7  -2   0    0.02    0.16
   7  -2   0    0.24    0.23
  -6   2   0    5.65    0.41
  -6   2   0    6.60    0.38
  -6   2   0    6.71    0.35
  -6   2   0    6.36    0.37
   6  -2   0    6.69    0.37
   6  -2   0    7.41    0.48
   6  -2   0    6.16    0.35
   6  -2   0    6.65    0.36
  -5   2   0    5.33    0.37
  -5   2   0    6.50    0.31
  -5   2   0    6.69    0.33
  -5   2   0    6.56    0.35
   5  -2   0    6.95    0.34
   5  -2   0    6.18    0.32
   5  -2   0    6.84    0.35
   5  -2   0    6.95    0.43
  -4   2   0    6.02    0.28
  -4   2   0    5.42    0.25
  -4   2   0    4.71    0.30
  -4   2   0    6.43    0.34
   4  -2   0    5.42    0.34
   4  -2   0    5.68    0.27
   4  -2   0    5.68    0.26
  -3   2   0   14.80    0.52
  -3   2   0   15.90    0.58
  -3   2   0   14.79    0.55
  -3   2   0   15.15    0.52
   3  -2   0   15.40    0.51
   3  -2   0   14.63    0.55
   3  -2   0   15.08    0.51
   3  -2   0   15.56    0.59
  -2   2   0    8.18    0.32
  -2   2   0    8.11    0.34
  -2   2   0    7.85    0.29
  -2   2   0    8.01    0.30
   2  -2   0    7.83    0.28
   2  -2   0    7.77    0.28
   2  -2   0    8.08    0.32
   2  -2   0    7.93    0.35
  -1   2   0  129.79    3.81
  -1   2   0  124.01    3.78
  -1   2   0  131.51    3.83
  -1   2   0  129.62    3.79
   1  -2   0  125.27    3.79
   1  -2   0  127.34    3.78
   1  -2   0  128.56    3.81
   1  -2   0  130.58    3.82
   1   2   0   26.23    0.79
   1   2   0   25.59    0.81
   1   2   0   24.94    0.80
   1   2   0   25.40    0.78
  -1  -2   0   26.14    0.81
  -1  -2   0   26.35    0.79
  -1  -2   0   23.31    0.80
  -1  -2   0   25.44    0.79
   3   2   0  203.37    5.80
   3   2   0  197.34    5.75
   3   2   0  185.33    5.81
   3   2   0  196.31    5.77
  -3  -2   0  192.25    5.75
  -3  -2   0  194.91    5.77
  -3  -2   0  199.43    5.81
   4   2   0    1.14    0.14
   4   2   0    1.03    0.11
   4   2   0    1.06    0.15
   4   2   0    1.38    0.20
  -4  -2   0    1.13    0.11
  -4  -2   0    1.25    0.15
  -4  -2   0    1.18    0.17
  -4  -2   0    1.02    0.16
   5   2   0    9.33    0.42
   5   2   0    9.92    0.36
   5   2   0    9.71    0.46
   5   2   0    8.55    0.40
  -5  -2   0    8.76    0.40
  -5  -2   0    9.29    0.36
  -5  -2   0    9.12    0.42
  -5  -2   0    8.86    0.49
   6   2   0   15.84    0.66
   6   2   0   16.15    0.58
   6   2   0   16.13    0.68
   6   2   0   16.50    0.65
  -6  -2   0   16.46    0.66
  -6  -2   0   17.17    0.68
  -6  -2   0   16.74    0.60
  -6  -2   0   17.14    0.69
   7   2   0    0.84    0.18
   7   2   0    1.19    0.22
   7   2   0    0.84    0.14
   7   2   0    0.67    0.20
  -7  -2   0    0.60    0.20
  -7  -2   0    0.71    0.18
  -7  -2   0    0.94    0.20
  -7  -2   0    0.89    0.16
   8   2   0    7.15    0.37
   8   2   0    6.93    0.49
   8   2   0    7.43    0.52
  -8  -2   0    7.13    0.49
  -8  -2   0    6.69    0.39
  -8  -2   0    6.63    0.45
  -8  -2   0    7.13    0.47
   9   2   0    0.80    0.29
   9   2   0    0.84    0.29
   9   2   0    0.07    0.18
  -9  -2   0    1.20    0.29
  -9  -2   0    0.60    0.25
  -9  -2   0    0.36    0.23
  -9  -2   0    0.68    0.20
  10   2   0    0.95    0.35
  10   2   0    1.27    0.35
  10   2   0    0.92    0.23
 -10  -2   0    1.71    0.29
 -10  -2   0    1.62    0.35
  11   2   0    0.39    0.36
  11   2   0    0.21    0.24
  11   2   0    0.20    0.41
 -11  -2   0    0.53    0.26
 -11  -2   0    0.64    0.34
  12   2   0    0.84    0.51
  12   2   0    0.47    0.44
 -12  -2   0    0.78    0.42
 -12  -2   0    1.24    0.34
  13   2   0    1.27    0.60
  13   2   0    1.09    0.54
 -13  -2   0    1.18    0.40
 -13  -2   0    0.55    0.48
 -14  -2   0    0.13    0.52
 -12   3   1    1.00    0.45
 -12   3   1    0.00    0.48
  12  -3  -1   -0.16    0.63
 -11   3   1   -0.16    0.36
 -11   3   1    0.55    0.39
  11  -3  -1    0.66    0.56
  11  -3  -1   -0.15    0.31
 -10   3   1    1.28    0.34
 -10   3   1    0.55    0.33
 -10   3   1    0.87    0.31
  10  -3  -1    1.25    0.52
  10  -3  -1    0.94    0.28
  -9   3   1    0.13    0.28
  -9   3   1    0.68    0.28
  -9   3   1   -0.04    0.20
   9  -3  -1    0.31    0.21
   9  -3  -1   -0.16    0.37
  -8   3   1   15.70    0.71
  -8   3   1   13.99    0.69
  -8   3   1   15.57    0.72
   8  -3  -1   13.97    0.64
   8  -3  -1   14.97    0.86
  -7   3   1    0.34    0.19
  -7   3   1    0.54    0.20
  -7   3   1    0.12    0.13
  -7   3   1    0.33    0.21
   7  -3  -1    0.41    0.19
   7  -3  -1    0.63    0.27
   7  -3  -1    0.22    0.16
  -6   3   1    3.60    0.24
  -6   3   1    3.12    0.38
  -6   3   1    3.43    0.34
  -6   3   1    4.05    0.31
  -6   3   1    3.62    0.32
   6  -3  -1    3.59    0.40
   6  -3  -1    4.34    0.26
   6  -3  -1    3.94    0.31
  -5   3   1    0.13    0.13
  -5   3   1    0.01    0.17
  -5   3   1    0.02    0.14
  -5   3   1    0.10    0.13
   5  -3  -1    0.09    0.08
   5  -3  -1   -0.12    0.16
   5  -3  -1    0.04    0.13
   5  -3  -1    0.19    0.08
  -4   3   1  288.21    8.43
  -4   3   1  285.73    8.45
  -4   3   1  296.57    8.43
  -4   3   1  283.94    8.48
   4  -3  -1  282.84    8.49
   4  -3  -1  276.02    8.35
   4  -3  -1  279.81    8.36
   4  -3  -1  285.14    8.44
  -3   3   1   60.16    1.88
  -3   3   1   60.19    1.90
  -3   3   1   61.12    1.88
   3  -3  -1   59.16    1.81
   3  -3  -1   62.34    1.94
   3  -3  -1   61.03    1.82
  -2   3   1   55.54    1.74
  -2   3   1   57.22    1.76
  -2   3   1   56.15    1.73
  -2   3   1   55.46    1.67
   2  -3  -1   58.31    1.73
   2  -3  -1   54.43    1.74
   2  -3  -1   55.97    1.77
   2  -3  -1   55.42    1.67
  -1   3   1  112.99    3.38
  -1   3   1  115.11    3.44
  -1   3   1  120.89    3.43
  -1   3   1  106.02    3.42
   1  -3  -1  110.90    3.38
   1  -3  -1  114.72    3.42
   1  -3  -1  114.96    3.43
   1  -3  -1  121.18    3.45
   0   3   1   86.25    2.61
   0   3   1   88.83    2.64
   0   3   1   87.52    2.64
   0   3   1   89.18    2.63
   0  -3  -1   86.21    2.64
   0  -3  -1   88.45    2.64
   0  -3  -1   88.69    2.64
   0  -3  -1   86.79    2.62
   1   3   1    6.24    0.26
   1   3   1    6.08    0.25
   1   3   1    6.05    0.24
   1   3   1    6.15    0.26
  -1  -3  -1    6.42    0.26
  -1  -3  -1    6.27    0.24
  -1  -3  -1    5.83    0.26
  -1  -3  -1    5.85    0.25
   2   3   1  675.96   19.49
   2   3   1  681.16   19.51
   2   3   1  685.10   19.53
  -2  -3  -1  610.78   19.51
  -2  -3  -1  679.29   19.53
  -2  -3  -1  666.56   19.49
   3   3   1    2.80    0.21
   3   3   1    2.45    0.16
   3   3   1    2.59    0.16
   3   3   1    2.51    0.18
  -3  -3  -1    2.71    0.21
  -3  -3  -1    2.45    0.14
  -3  -3  -1    2.54    0.15
  -3  -3  -1    2.41    0.20
   4   3   1   19.82    0.66
   4   3   1   19.14    0.66
   4   3   1   19.33    0.74
   4   3   1   21.05    0.77
  -4  -3  -1   19.37    0.72
  -4  -3  -1   19.52    0.66
  -4  -3  -1   19.34    0.66
  -4  -3  -1   20.61    0.80
   5   3   1  279.44    8.14
   5   3   1  259.68    8.12
   5   3   1  284.66    8.19
   5   3   1  278.77    8.22
  -5  -3  -1  279.74    8.22
  -5  -3  -1  270.96    8.19
  -5  -3  -1  280.60    8.14
  -5  -3  -1  271.46    8.13
   6   3   1   -0.11    0.12
   6   3   1   -0.21    0.18
   6   3   1    0.05    0.13
   6   3   1   -0.24    0.14
  -6  -3  -1    0.02    0.17
  -6  -3  -1    0.12    0.12
  -6  -3  -1    0.02    0.14
  -6  -3  -1    0.22    0.12
   7   3   1    1.00    0.19
   7   3   1    0.99    0.21
   7   3   1    0.94    0.25
  -7  -3  -1    0.80    0.20
  -7  -3  -1    1.30    0.24
  -7  -3  -1    1.36    0.18
  -7  -3  -1    1.40    0.25
   8   3   1    0.57    0.15
   8   3   1    0.04    0.19
   8   3   1    0.33    0.21
   8   3   1    0.09    0.24
  -8  -3  -1    0.31    0.17
  -8  -3  -1    0.54    0.21
  -8  -3  -1    0.21    0.24
  -8  -3  -1    0.33    0.18
   9   3   1    1.26    0.30
   9   3   1    0.52    0.19
   9   3   1    0.77    0.31
  -9  -3  -1    1.38    0.23
  -9  -3  -1    0.89    0.28
  10   3   1    6.08    0.64
  10   3   1    6.41    0.44
  10   3   1    5.97    0.61
 -10  -3  -1    6.85    0.51
 -10  -3  -1    5.83    0.59
 -10  -3  -1    6.35    0.53
  11   3   1    1.53    0.28
  11   3   1    1.38    0.39
  11   3   1    1.03    0.41
 -11  -3  -1    1.34    0.38
 -11  -3  -1    1.40    0.31
  12   3   1   -0.12    0.46
  12   3   1    0.09    0.43
 -12  -3  -1    0.13    0.32
 -12  -3  -1   -0.04    0.38
  13   3   1    2.23    0.63
  13   3   1    1.41    0.59
 -13  -3  -1    2.04    0.54
 -13  -3  -1    1.00    0.41
 -14  -3  -1    1.25    0.55
 -12   4   2    3.55    0.55
 -12   4   2    4.91    0.64
  12  -4  -2    4.46    0.87
 -11   4   2   -0.02    0.41
 -11   4   2    0.44    0.40
  11  -4  -2   -0.04    0.58
 -10   4   2    4.53    0.63
 -10   4   2    3.49    0.48
  10  -4  -2    3.25    0.42
  10  -4  -2    4.46    0.66
  -9   4   2    1.48    0.36
  -9   4   2    1.61    0.35
   9  -4  -2    1.60    0.22
   9  -4  -2    1.76    0.23
   9  -4  -2    1.37    0.44
  -8   4   2    0.23    0.24
  -8   4   2    0.36    0.26
   8  -4  -2    0.52    0.17
   8  -4  -2    0.88    0.38
   8  -4  -2    0.25    0.14
  -7   4   2    3.00    0.38
  -7   4   2    2.80    0.38
  -7   4   2    2.36    0.29
   7  -4  -2    2.71    0.42
   7  -4  -2    2.62    0.21
  -6   4   2    0.07    0.22
  -6   4   2    0.07    0.18
  -6   4   2    0.29    0.18
  -6   4   2    0.34    0.20
   6  -4  -2    0.24    0.09
   6  -4  -2    0.07    0.17
   6  -4  -2    0.26    0.25
  -5   4   2    0.23    0.15
  -5   4   2   -0.07    0.15
  -5   4   2    0.23    0.21
  -5   4   2    0.23    0.15
   5  -4  -2    0.26    0.06
   5  -4  -2   -0.04    0.16
   5  -4  -2    0.31    0.21
  -4   4   2   46.96    1.51
  -4   4   2   46.61    1.51
  -4   4   2   47.24    1.53
  -4   4   2   46.11    1.56
   4  -4  -2   46.53    1.38
   4  -4  -2   44.40    1.57
   4  -4  -2   46.37    1.52
   4  -4  -2   46.63    1.38
  -3   4   2   71.70    2.30
  -3   4   2   71.88    2.27
   3  -4  -2   71.56    2.31
   3  -4  -2   71.37    2.26
   3  -4  -2   77.35    2.31
  -2   4   2  110.36    3.31
  -2   4   2  110.99    3.34
  -2   4   2  107.75    3.32
  -2   4   2  107.81    3.22
   2  -4  -2  112.49    3.35
   2  -4  -2  107.74    3.22
   2  -4  -2  109.63    3.31
   2  -4  -2  108.14    3.33
  -1   4   2    0.03    0.09
  -1   4   2    0.06    0.10
  -1   4   2    0.11    0.10
   1  -4  -2    0.04    0.09
   1  -4  -2   -0.15    0.08
   1  -4  -2    0.11    0.05
   1  -4  -2   -0.04    0.10
   0   4   2   45.95    1.42
   0   4   2   45.33    1.43
   0   4   2   44.14    1.43
   0   4   2   43.94    1.39
   0  -4  -2   45.66    1.42
   0  -4  -2   44.29    1.39
   0  -4  -2   45.76    1.43
   0  -4  -2   46.48    1.44
   1   4   2    0.36    0.09
   1   4   2    0.22    0.09
   1   4   2    0.09    0.09
  -1  -4  -2    0.06    0.08
  -1  -4  -2    0.26    0.09
  -1  -4  -2    0.28    0.07
  -1  -4  -2    0.08    0.09
   2   4   2   36.69    1.17
   2   4   2   35.17    1.11
   2   4   2   37.36    1.19
   2   4   2   36.29    1.18
  -2  -4  -2   35.40    1.11
  -2  -4  -2   33.53    1.16
  -2  -4  -2   37.63    1.19
  -2  -4  -2   39.12    1.19
   3   4   2   15.78    0.57
   3   4   2   15.38    0.61
   3   4   2   14.87    0.55
  -3  -4  -2   14.52    0.49
  -3  -4  -2   16.14    0.60
  -3  -4  -2   15.92    0.60
  -3  -4  -2   15.59    0.50
   4   4   2   37.86    1.30
   4   4   2   38.04    1.24
   4   4   2   38.51    1.26
   4   4   2   38.27    1.22
  -4  -4  -2   37.90    1.29
  -4  -4  -2   38.14    1.18
  -4  -4  -2   36.99    1.17
  -4  -4  -2   39.80    1.28
   5   4   2    5.24    0.26
   5   4   2    6.08    0.30
   5   4   2    5.33    0.39
  -5  -4  -2    5.49    0.39
  -5  -4  -2    5.72    0.31
  -5  -4  -2    5.45    0.26
   6   4   2    1.65    0.26
   6   4   2    1.58    0.20
   6   4   2    1.33    0.19
  -6  -4  -2    1.77    0.23
  -6  -4  -2    1.69    0.24
  -6  -4  -2    1.48    0.21
  -6  -4  -2    1.75    0.20
   7   4   2    3.96    0.34
   7   4   2    3.88    0.29
   7   4   2    4.36    0.32
   7   4   2    4.79    0.45
  -7  -4  -2    4.46    0.32
  -7  -4  -2    4.33    0.38
  -7  -4  -2    4.23    0.38
  -7  -4  -2    4.56    0.30
   8   4   2    1.61    0.21
   8   4   2    1.76    0.32
   8   4   2    1.57    0.25
   8   4   2    1.26    0.30
  -8  -4  -2    1.58    0.28
  -8  -4  -2    1.61    0.23
   9   4   2   -0.19    0.30
   9   4   2   -0.35    0.17
   9   4   2    0.01    0.23
  -9  -4  -2   -0.29    0.19
  -9  -4  -2    0.11    0.22
  -9  -4  -2   -0.05    0.25
  10   4   2    0.49    0.22
  10   4   2    0.50    0.37
  10   4   2    0.20    0.32
 -10  -4  -2    0.30    0.31
 -10  -4  -2    0.14    0.24
 -10  -4  -2    0.22    0.26
  11   4   2    6.87    0.78
  11   4   2    7.75    0.68
 -11  -4  -2    7.03    0.64
 -11  -4  -2    6.74    0.58
 -11  -4  -2    6.29    0.67
  12   4   2    0.81    0.48
  12   4   2    1.23    0.51
 -12  -4  -2    1.46    0.40
 -12  -4  -2    1.17    0.42
  13   4   2   -0.06    0.50
  13   4   2    0.83    0.55
 -13  -4  -2    0.42    0.47
 -13  -4  -2   -0.59    0.39
 -11   5   3   -0.18    0.43
 -11   5   3    0.88    0.48
  11  -5  -3    0.79    0.66
 -10   5   3    5.59    0.75
 -10   5   3    6.13    0.69
  10  -5  -3    7.65    0.98
  -9   5   3    0.40    0.34
  -9   5   3   -0.06    0.33
   9  -5  -3    0.33    0.45
  -8   5   3    5.15    0.56
  -8   5   3    5.50    0.56
   8  -5  -3    5.46    0.73
  -7   5   3   -0.08    0.26
  -7   5   3    0.41    0.25
   7  -5  -3   -0.08    0.34
  -6   5   3   10.47    0.56
  -6   5   3    9.68    0.56
  -6   5   3    8.48    0.53
   6  -5  -3   10.19    0.64
  -5   5   3    0.58    0.21
  -5   5   3    1.43    0.24
  -5   5   3    0.73    0.21
  -5   5   3    0.67    0.24
   5  -5  -3    0.85    0.22
   5  -5  -3    0.99    0.27
  -4   5   3    3.40    0.32
  -4   5   3    3.01    0.31
  -4   5   3    3.50    0.34
  -4   5   3    3.55    0.47
   4  -5  -3    4.39    0.33
   4  -5  -3    3.66    0.42
  -3   5   3   17.11    0.67
  -3   5   3   17.25    0.68
  -3   5   3   16.29    0.70
   3  -5  -3   17.23    0.67
   3  -5  -3   16.98    0.72
  -2   5   3   14.17    0.59
  -2   5   3   14.22    0.61
  -2   5   3   13.78    0.58
  -2   5   3   14.11    0.44
   2  -5  -3   14.31    0.57
   2  -5  -3   14.24    0.60
   2  -5  -3   13.70    0.45
   2  -5  -3   13.44    0.56
  -1   5   3   26.73    0.94
  -1   5   3   27.52    0.94
  -1   5   3   26.91    0.85
  -1   5   3   27.31    0.94
   1  -5  -3   27.27    0.95
   1  -5  -3   27.31    0.86
   1  -5  -3   27.06    0.95
   1  -5  -3   26.85    0.94
   0   5   3    9.28    0.37
   0   5   3    9.59    0.43
   0   5   3    9.65    0.40
   0  -5  -3    9.49    0.44
   0  -5  -3    9.49    0.38
   0  -5  -3   10.07    0.43
   0  -5  -3    9.83    0.42
   1   5   3   21.69    0.71
   1   5   3   21.09    0.77
   1   5   3   22.47    0.78
   1   5   3   22.15    0.75
  -1  -5  -3   18.94    0.73
  -1  -5  -3   21.00    0.77
  -1  -5  -3   21.35    0.82
  -1  -5  -3   21.38    0.71
   2   5   3    3.74    0.19
   2   5   3    4.21    0.27
   2   5   3    4.23    0.28
   2   5   3    4.27    0.29
  -2  -5  -3    4.20    0.20
  -2  -5  -3    3.95    0.29
  -2  -5  -3    4.42    0.28
   3   5   3    0.15    0.12
   3   5   3    0.10    0.14
   3   5   3    0.03    0.11
  -3  -5  -3   -0.07    0.05
  -3  -5  -3   -0.03    0.11
  -3  -5  -3   -0.11    0.12
   4   5   3   74.56    2.38
   4   5   3   78.61    2.37
   4   5   3   74.59    2.41
   4   5   3   75.56    2.36
  -4  -5  -3   77.64    2.42
  -4  -5  -3   74.12    2.25
  -4  -5  -3   79.16    2.41
  -4  -5  -3   73.11    2.25
   5   5   3  104.15    3.11
   5   5   3  102.80    3.09
   5   5   3   98.44    3.12
   5   5   3  106.48    3.18
  -5  -5  -3  102.55    3.14
  -5  -5  -3   94.47    2.98
  -5  -5  -3   98.68    2.99
  -5  -5  -3   98.70    3.16
   6   5   3   26.89    1.01
   6   5   3   27.65    1.09
   6   5   3   29.54    0.98
  -6  -5  -3   28.38    1.05
  -6  -5  -3   28.46    0.91
  -6  -5  -3   27.99    0.99
  -6  -5  -3   27.49    1.08
  -6  -5  -3   27.14    0.89
   7   5   3    2.64    0.34
   7   5   3    2.61    0.36
   7   5   3    2.96    0.30
   7   5   3    2.81    0.25
  -7  -5  -3    3.52    0.38
  -7  -5  -3    2.85    0.31
   8   5   3    0.29    0.17
   8   5   3    0.13    0.18
   8   5   3    0.22    0.30
  -8  -5  -3    0.01    0.16
  -8  -5  -3    0.56    0.21
  -8  -5  -3    0.27    0.24
   9   5   3   -0.14    0.20
   9   5   3   -0.34    0.32
  -9  -5  -3   -0.37    0.21
  -9  -5  -3    0.14    0.28
  -9  -5  -3    0.29    0.20
  10   5   3    2.00    0.28
  10   5   3    2.11    0.46
  10   5   3    1.74    0.31
 -10  -5  -3    2.27    0.39
 -10  -5  -3    1.87    0.33
 -10  -5  -3    1.67    0.29
  11   5   3    5.00    0.60
  11   5   3    3.67    0.56
 -11  -5  -3    5.22    0.57
 -11  -5  -3    4.45    0.53
  12   5   3    2.66    0.53
  12   5   3    2.36    0.43
 -12  -5  -3    1.99    0.43
 -12  -5  -3    2.06    0.50
  13   5   3    1.01    0.62
 -13  -5  -3    1.34    0.42
 -13  -5  -3    1.21    0.53
 -11   6   4    1.12    0.53
 -11   6   4    0.07    0.54
  11  -6  -4    1.31    0.77
 -10   6   4   -0.79    0.40
 -10   6   4   -0.01    0.42
  10  -6  -4    0.27    0.63
  -9   6   4    0.31    0.40
  -9   6   4    0.36    0.38
   9  -6  -4    0.43    0.51
  -8   6   4    6.54    0.65
  -8   6   4    6.10    0.62
   8  -6  -4    7.55    0.80
  -7   6   4    0.34    0.31
  -7   6   4    0.80    0.31
   7  -6  -4   -0.40    0.39
  -6   6   4    2.77    0.35
  -6   6   4    3.40    0.46
   6  -6  -4    2.94    0.42
  -5   6   4    3.83    0.43
  -5   6   4    3.27    0.40
  -5   6   4    4.35    0.41
   5  -6  -4    3.50    0.50
  -4   6   4    0.72    0.23
  -4   6   4    0.51    0.20
  -4   6   4   -0.03    0.24
  -4   6   4    0.52    0.21
   4  -6  -4   -0.11    0.22
   4  -6  -4   -0.03    0.20
  -3   6   4    1.50    0.25
  -3   6   4    1.38    0.23
  -3   6   4    1.57    0.24
   3  -6  -4    1.35    0.25
   3  -6  -4    1.08    0.22
   3  -6  -4    1.24    0.27
  -2   6   4    4.97    0.36
  -2   6   4    4.44    0.18
  -2   6   4    4.54    0.34
  -2   6   4    4.51    0.37
   2  -6  -4    3.87    0.34
   2  -6  -4    5.09    0.37
   2  -6  -4    4.16    0.19
   2  -6  -4    5.01    0.35
  -1   6   4    3.97    0.32
  -1   6   4    3.55    0.19
  -1   6   4    3.80    0.31
  -1   6   4    3.88    0.31
   1  -6  -4    3.02    0.30
   1  -6  -4    3.14    0.31
   1  -6  -4    3.42    0.26
   1  -6  -4    3.65    0.31
   0   6   4    0.07    0.13
   0   6   4    0.46    0.12
   0   6   4    0.15    0.14
   0   6   4    0.32    0.15
   0  -6  -4    0.02    0.14
   0  -6  -4    0.30    0.14
   0  -6  -4    0.38    0.14
   0  -6  -4    0.14    0.10
   1   6   4   -0.14    0.13
   1   6   4   -0.05    0.12
   1   6   4    0.21    0.11
   1   6   4   -0.13    0.11
  -1  -6  -4    0.04    0.09
  -1  -6  -4    0.18    0.14
  -1  -6  -4    0.04    0.14
  -1  -6  -4   -0.01    0.12
   2   6   4    0.32    0.14
   2   6   4    0.57    0.09
   2   6   4    0.55    0.16
   2   6   4    0.33    0.14
  -2  -6  -4    0.73    0.10
  -2  -6  -4    0.55    0.17
  -2  -6  -4    0.80    0.16
  -2  -6  -4    0.48    0.17
   3   6   4   26.21    0.97
   3   6   4   27.79    0.99
   3   6   4   26.25    0.83
   3   6   4   28.20    0.97
   3   6   4   27.52    0.97
  -3  -6  -4   26.73    0.98
  -3  -6  -4   26.30    0.99
  -3  -6  -4   26.73    0.84
   4   6   4    5.41    0.36
   4   6   4    5.64    0.35
   4   6   4    5.61    0.41
   4   6   4    6.06    0.38
  -4  -6  -4    5.61    0.40
  -4  -6  -4    6.00    0.41
   5   6   4    4.35    0.34
   5   6   4    4.58    0.36
   5   6   4    4.53    0.34
   5   6   4    4.18    0.42
  -5  -6  -4    5.17    0.41
  -5  -6  -4    4.50    0.38
   6   6   4   13.28    0.63
   6   6   4   13.60    0.60
   6   6   4   14.06    0.63
   6   6   4   13.26    0.71
  -6  -6  -4   14.45    0.68
  -6  -6  -4   13.39    0.67
   7   6   4    0.16    0.26
   7   6   4    0.22    0.24
   7   6   4   -0.06    0.19
  -7  -6  -4   -0.15    0.08
  -7  -6  -4    0.06    0.22
  -7  -6  -4   -0.02    0.10
   8   6   4    1.48    0.36
   8   6   4    1.23    0.24
  -8  -6  -4    1.32    0.33
  -8  -6  -4    1.11    0.26
  -8  -6  -4    1.44    0.17
  -8  -6  -4    1.43    0.20
   9   6   4    3.61    0.39
   9   6   4    3.95    0.50
  -9  -6  -4    4.88    0.41
  -9  -6  -4    4.67    0.56
  -9  -6  -4    4.61    0.50
  10   6   4    5.12    0.61
  10   6   4    3.50    0.42
 -10  -6  -4    4.43    0.56
 -10  -6  -4    4.65    0.61
  11   6   4    0.45    0.46
  11   6   4    0.69    0.29
 -11  -6  -4    0.58    0.37
 -11  -6  -4    0.37    0.37
  12   6   4    1.29    0.60
 -12  -6  -4    0.32    0.44
 -12  -6  -4   -0.34    0.41
  13   6   4   -0.36    0.68
 -13  -6  -4    0.08    0.50
 -13  -6  -4   -0.25    0.46
 -10   7   5   -0.23    0.47
 -10   7   5   -0.14    0.50
  10  -7  -5    0.05    0.66
  -9   7   5    1.16    0.44
  -9   7   5    0.83    0.47
   9  -7  -5    1.30    0.65
  -8   7   5   -0.13    0.36
  -8   7   5    0.43    0.37
   8  -7  -5   -0.68    0.48
  -7   7   5    1.31    0.32
  -7   7   5    2.40    0.39
   7  -7  -5    2.69    0.52
  -6   7   5    5.60    0.56
  -6   7   5    4.95    0.55
   6  -7  -5    5.18    0.57
  -5   7   5   11.87    0.68
  -5   7   5   11.15    0.68
   5  -7  -5   11.30    0.77
  -4   7   5   -0.16    0.26
  -4   7   5    0.20    0.25
   4  -7  -5    0.00    0.28
  -3   7   5    8.77    0.55
  -3   7   5    8.98    0.54
  -3   7   5    9.37    0.55
   3  -7  -5    8.81    0.55
   3  -7  -5    9.33    0.60
  -2   7   5    2.38    0.29
  -2   7   5    2.07    0.28
  -2   7   5    2.21    0.31
  -2   7   5    2.14    0.13
   2  -7  -5    2.22    0.30
   2  -7  -5    2.45    0.34
   2  -7  -5    2.10    0.28
  -1   7   5    9.52    0.52
  -1   7   5    8.85    0.47
  -1   7   5    9.27    0.37
  -1   7   5    9.41    0.50
   1  -7  -5    8.75    0.49
   1  -7  -5    8.85    0.50
   1  -7  -5    9.53    0.51
   1  -7  -5    8.55    0.37
   0   7   5    1.09    0.17
   0   7   5    1.06    0.21
   0   7   5    0.61    0.26
   0  -7  -5    0.65    0.18
   0  -7  -5    0.98    0.15
   0  -7  -5    0.94    0.19
   0  -7  -5    0.94    0.22
   1   7   5   10.09    0.52
   1   7   5    9.68    0.52
   1   7   5   10.03    0.48
   1   7   5    9.81    0.44
  -1  -7  -5   10.16    0.54
  -1  -7  -5   10.39    0.46
  -1  -7  -5   10.45    0.53
   2   7   5    3.29    0.22
   2   7   5    3.28    0.34
   2   7   5    3.32    0.35
   2   7   5    2.96    0.30
  -2  -7  -5    3.41    0.35
  -2  -7  -5    3.24    0.36
  -2  -7  -5    3.03    0.30
  -2  -7  -5    3.33    0.22
   3   7   5    0.54    0.09
   3   7   5    0.54    0.18
   3   7   5    0.65    0.20
   3   7   5    0.70    0.23
   3   7   5    0.60    0.22
  -3  -7  -5    0.27    0.19
  -3  -7  -5    0.58    0.09
  -3  -7  -5    0.94    0.23
   4   7   5    1.68    0.29
   4   7   5    1.35    0.24
   4   7   5    1.23    0.22
   4   7   5    1.17    0.22
  -4  -7  -5    0.96    0.22
  -4  -7  -5    1.51    0.24
   5   7   5    1.44    0.30
   5   7   5    1.58    0.29
   5   7   5    1.70    0.27
   5   7   5    2.07    0.25
  -5  -7  -5    1.89    0.28
  -5  -7  -5    1.34    0.26
   6   7   5    6.22    0.47
   6   7   5    5.91    0.43
   6   7   5    6.14    0.55
  -6  -7  -5    6.42    0.49
   7   7   5   10.76    0.71
   7   7   5   11.53    0.62
   7   7   5   10.01    0.59
  -7  -7  -5   11.11    0.69
   8   7   5   11.52    0.68
   8   7   5   10.84    0.79
  -8  -7  -5   10.60    0.71
   9   7   5    0.51    0.32
   9   7   5   -0.28    0.39
  -9  -7  -5    0.47    0.36
  10   7   5    1.40    0.48
 -10  -7  -5    1.17    0.42
  11   7   5    0.02    0.51
 -11  -7  -5    0.00    0.41
 -11  -7  -5    0.29    0.40
  12   7   5    0.83    0.58
 -12  -7  -5    0.20    0.47
 -12  -7  -5    0.70    0.48
  13   7   5    1.47    0.72
 -13  -7  -5    0.72    0.53
 -13  -7  -5    1.16    0.57
  -9   8   6   -0.80    0.47
  -9   8   6   -0.60    0.49
   9  -8  -6    0.38    0.66
  -8   8   6    0.06    0.45
  -8   8   6   -0.22    0.44
   8  -8  -6    0.05    0.55
  -7   8   6    0.79    0.40
  -7   8   6    0.25    0.36
   7  -8  -6    0.23    0.49
  -6   8   6    2.40    0.43
  -6   8   6    2.39    0.44
   6  -8  -6    2.34    0.53
  -5   8   6    2.08    0.40
  -5   8   6    2.94    0.44
   5  -8  -6    2.41    0.49
  -4   8   6    8.43    0.62
  -4   8   6   10.21    0.68
   4  -8  -6    8.70    0.75
  -3   8   6   -0.13    0.27
   3  -8  -6   -0.23    0.27
   3  -8  -6   -0.10    0.28
  -2   8   6    0.53    0.28
  -2   8   6    0.23    0.25
  -2   8   6    0.28    0.08
   2  -8  -6    0.06    0.22
   2  -8  -6    0.21    0.09
   2  -8  -6    0.40    0.26
  -1   8   6    0.28    0.22
  -1   8   6    0.02    0.22
  -1   8   6   -0.01    0.11
   1  -8  -6    0.08    0.22
   1  -8  -6    0.07    0.23
   0   8   6    2.23    0.29
   0   8   6    2.00    0.27
   0   8   6    2.89    0.30
   0  -8  -6    3.46    0.39
   0  -8  -6    2.78    0.34
   1   8   6    1.91    0.27
   1   8   6    1.75    0.23
   1   8   6    1.37    0.27
  -1  -8  -6    2.00    0.29
  -1  -8  -6    1.06    0.24
  -1  -8  -6    1.45    0.21
  -1  -8  -6    0.84    0.41
   2   8   6    8.58    0.52
   2   8   6    7.56    0.37
   2   8   6    8.40    0.50
  -2  -8  -6    6.64    0.38
  -2  -8  -6    8.27    0.54
  -2  -8  -6    7.93    0.53
  -2  -8  -6    7.79    0.47
   3   8   6    0.74    0.11
   3   8   6    0.90    0.24
   3   8   6    1.21    0.27
   3   8   6    0.82    0.26
  -3  -8  -6    0.71    0.24
  -3  -8  -6    0.84    0.22
   4   8   6    2.06    0.32
   4   8   6    2.10    0.31
   4   8   6    1.98    0.37
  -4  -8  -6    1.92    0.30
  -4  -8  -6    2.29    0.34
   5   8   6   31.76    1.21
   5   8   6   31.22    1.25
  -5  -8  -6   31.70    1.25
   6   8   6   12.79    0.81
   6   8   6   13.07    0.71
  -6  -8  -6   12.25    0.74
   7   8   6   21.18    0.96
   7   8   6   21.31    1.06
  -7  -8  -6   20.49    0.99
   8   8   6    3.31    0.50
   8   8   6    5.13    0.61
  -8  -8  -6    4.70    0.60
   9   8   6    1.31    0.42
   9   8   6    0.29    0.35
  -9  -8  -6    0.63    0.39
  10   8   6   -0.45    0.37
  10   8   6    0.19    0.50
 -10  -8  -6   -0.46    0.41
  11   8   6    1.67    0.63
  11   8   6    1.77    0.50
 -11  -8  -6    2.00    0.51
  12   8   6    0.73    0.70
  12   8   6    0.55    0.53
 -12  -8  -6   -0.15    0.55
  -8   9   7    0.04    0.51
  -8   9   7    1.07    0.56
   8  -9  -7    0.62    0.68
  -7   9   7   -0.41    0.44
  -7   9   7    0.71    0.47
   7  -9  -7   -0.02    0.60
  -6   9   7    0.27    0.41
  -6   9   7   -0.01    0.39
   6  -9  -7   -0.60    0.50
  -5   9   7    0.29    0.38
  -5   9   7    0.10    0.36
   5  -9  -7    0.31    0.45
  -4   9   7    4.42    0.60
   4  -9  -7    4.72    0.58
   4  -9  -7    4.89    0.62
  -3   9   7    6.53    0.60
   3  -9  -7    6.61    0.68
   3  -9  -7    7.14    0.61
  -2   9   7   -0.50    0.32
  -2   9   7    0.57    0.31
   2  -9  -7   -0.06    0.29
   2  -9  -7    0.41    0.31
  -1   9   7    6.14    0.36
  -1   9   7    6.10    0.57
  -1   9   7    7.37    0.51
   1  -9  -7    6.39    0.57
   1  -9  -7    4.91    0.35
   1  -9  -7    6.20    0.54
   0   9   7    3.27    0.41
   0   9   7    4.46    0.51
   0   9   7    3.98    0.36
   0  -9  -7    4.07    0.43
   0  -9  -7    3.85    0.49
   0  -9  -7    4.05    0.50
   1   9   7    7.49    0.44
   1   9   7    7.20    0.57
   1   9   7    7.55    0.48
  -1  -9  -7    7.32    0.47
  -1  -9  -7    6.69    0.47
  -1  -9  -7    7.23    0.58
   2   9   7    1.81    0.30
   2   9   7    1.73    0.34
  -2  -9  -7    1.81    0.35
  -2  -9  -7    1.92    0.23
   3   9   7    0.02    0.27
   3   9   7    0.32    0.12
   3   9   7    0.20    0.26
  -3  -9  -7    0.46    0.25
  -3  -9  -7   -0.20    0.25
  -3  -9  -7    0.08    0.12
   4   9   7    0.05    0.26
   4   9   7    0.34    0.30
  -4  -9  -7    0.10    0.29
   5   9   7   13.11    0.82
   5   9   7   13.40    0.77
  -5  -9  -7   13.20    0.76
   6   9   7   13.39    0.78
   6   9   7   13.09    0.84
  -6  -9  -7   12.37    0.78
   7   9   7   -0.11    0.40
   7   9   7    0.20    0.34
  -7  -9  -7    0.48    0.33
   8   9   7    0.18    0.43
   8   9   7    0.09    0.33
  -8  -9  -7    0.36    0.36
   9   9   7    0.02    0.48
   9   9   7    0.02    0.40
  -9  -9  -7   -0.10    0.42
  10   9   7   -0.73    0.53
  10   9   7   -0.23    0.44
 -10  -9  -7    0.63    0.49
  11   9   7    0.79    0.70
  11   9   7    0.14    0.52
 -11  -9  -7    0.49    0.54
  -7  10   8   -0.13    0.54
  -7  10   8    1.09    0.54
   7 -10  -8   -0.86    0.66
  -6  10   8    1.28    0.50
  -6  10   8    0.72    0.45
   6 -10  -8    0.47    0.61
  -5  10   8    0.16    0.44
  -5  10   8   -0.16    0.40
   5 -10  -8    0.30    0.54
  -4  10   8    0.98    0.41
  -4  10   8    1.57    0.44
   4 -10  -8    1.56    0.52
  -3  10   8    3.32    0.50
   3 -10  -8    2.72    0.45
   3 -10  -8    3.19    0.54
  -2  10   8    0.38    0.36
   2 -10  -8    0.33    0.36
   2 -10  -8    0.33    0.34
  -1  10   8   15.72    0.89
  -1  10   8   16.80    0.64
  -1  10   8   13.02    0.89
   1 -10  -8   16.48    0.91
   1 -10  -8   15.58    0.62
   1 -10  -8   16.60    0.86
   0  10   8    8.94    0.53
   0  10   8    9.30    0.58
   0  10   8   10.23    0.73
   0 -10  -8   10.40    0.73
   0 -10  -8    9.16    0.53
   0 -10  -8   10.32    0.67
   1  10   8    0.77    0.36
   1  10   8    0.23    0.22
   1  10   8    0.08    0.24
  -1 -10  -8    0.02    0.24
  -1 -10  -8    0.18    0.30
  -1 -10  -8    0.21    0.25
   2  10   8    0.34    0.20
   2  10   8    0.37    0.32
   2  10   8   -0.13    0.25
  -2 -10  -8    0.15    0.21
  -2 -10  -8    0.59    0.28
  -2 -10  -8    0.40    0.33
   3  10   8    2.77    0.40
   3  10   8    4.36    0.56
   3  10   8    2.92    0.24
  -3 -10  -8    2.67    0.25
  -3 -10  -8    3.38    0.45
   4  10   8    0.90    0.41
   4  10   8    1.12    0.35
  -4 -10  -8    0.98    0.37
   5  10   8    9.39    0.74
   5  10   8    9.20    0.81
  -5 -10  -8    8.50    0.74
   6  10   8    0.39    0.42
   6  10   8    0.23    0.37
  -6 -10  -8   -0.21    0.37
   7  10   8    0.23    0.39
   7  10   8    0.86    0.49
  -7 -10  -8    0.10    0.36
   8  10   8    4.45    0.59
   8  10   8    3.94    0.64
  -8 -10  -8    4.28    0.60
   9  10   8    3.49    0.59
   9  10   8    3.03    0.67
  -9 -10  -8    3.41    0.54
  10  10   8    0.40    0.54
  10  10   8    0.67    0.66
 -10 -10  -8    0.38    0.57
  11  10   8    0.25    0.73
  11  10   8   -0.05    0.57
 -11 -10  -8    0.12    0.59
  -6  11   9    0.79    0.61
  -6  11   9    0.64    0.60
   6 -11  -9    0.21    0.70
  -5  11   9    0.26    0.47
  -5  11   9    0.56    0.59
   5 -11  -9   -0.65    0.57
  -4  11   9   -0.50    0.48
  -4  11   9    0.62    0.51
   4 -11  -9    0.52    0.55
  -3  11   9   -0.14    0.44
   3 -11  -9    0.73    0.47
   3 -11  -9    0.51    0.51
  -2  11   9    0.55    0.43
   2 -11  -9    0.16    0.42
   2 -11  -9   -0.15    0.44
  -1  11   9    5.47    0.53
  -1  11   9    6.43    0.73
   1 -11  -9    5.65    0.74
   1 -11  -9    6.49    0.70
   0  11   9    2.43    0.49
   0  11   9    1.96    0.28
   0 -11  -9    2.38    0.47
   0 -11  -9    2.76    0.42
   1  11   9    1.00    0.41
   1  11   9    0.88    0.32
  -1 -11  -9    0.82    0.37
  -1 -11  -9    0.90    0.30
   2  11   9    0.88    0.37
   2  11   9    0.71    0.33
  -2 -11  -9    1.13    0.41
  -2 -11  -9    0.84    0.26
  -2 -11  -9    0.45    0.36
   3  11   9    2.54    0.45
   3  11   9    2.41    0.45
  -3 -11  -9    2.21    0.43
   4  11   9    1.21    0.44
   4  11   9    0.42    0.38
  -4 -11  -9    0.84    0.39
   5  11   9    1.14    0.49
   5  11   9    0.86    0.43
  -5 -11  -9    1.23    0.44
   6  11   9    4.13    0.58
   6  11   9    4.20    0.60
  -6 -11  -9    3.79    0.55
   7  11   9   -0.27    0.46
   7  11   9   -1.34    0.53
  -7 -11  -9   -0.39    0.41
   8  11   9    2.45    0.57
   8  11   9    1.80    0.68
  -8 -11  -9    1.93    0.54
   9  11   9    1.89    0.72
   9  11   9    1.20    0.58
  -9 -11  -9    2.73    0.64
  -4  12  10    0.84    0.60
  -4  12  10    0.72    0.63
   4 -12 -10    0.87    0.72
  -3  12  10    0.04    0.57
   3 -12 -10    0.43    0.65
   3 -12 -10   -0.60    0.54
  -2  12  10   -0.30    0.53
   2 -12 -10    0.10    0.56
   2 -12 -10   -1.24    0.52
  -1  12  10    0.10    0.47
   1 -12 -10    0.58    0.48
   1 -12 -10    0.61    0.52
   0  12  10    2.77    0.50
   0 -12 -10    2.25    0.47
   0 -12 -10    2.24    0.55
   1  12  10    3.38    0.42
   1  12  10    4.10    0.59
  -1 -12 -10    3.75    0.61
   2  12  10    0.20    0.46
   2  12  10   -0.16    0.39
  -2 -12 -10   -0.59    0.40
   3  12  10    2.29    0.47
   3  12  10    1.98    0.48
  -3 -12 -10    2.03    0.51
   4  12  10    1.93    0.54
   4  12  10    0.94    0.45
  -4 -12 -10    1.25    0.52
   5  12  10    1.47    0.55
   5  12  10    0.71    0.52
  -5 -12 -10    1.37    0.50
   6  12  10   -0.13    0.48
   6  12  10    0.50    0.58
  -6 -12 -10    0.10    0.53
   7  12  10    0.36    0.57
   7  12  10    0.00    0.59
  -7 -12 -10   -0.21    0.53
   8  12  10    1.72    0.74
   8  12  10    1.73    0.64
  -8 -12 -10    1.21    0.63
  -1  13  11    0.33    0.58
   1 -13 -11   -0.17    0.58
   0  13  11    1.18    0.57
   0 -13 -11   -0.20    0.58
   1  13  11    0.05    0.55
  -1 -13 -11    0.84    0.53
   2  13  11   -0.82    0.54
  -2 -13 -11   -0.68    0.54
   3  13  11    0.69    0.50
   3  13  11   -0.85    0.57
  -3 -13 -11   -0.26    0.51
   4  13  11    0.93    0.57
   4  13  11    0.02    0.53
   5  13  11   -0.52    0.58
   5  13  11   -0.08    0.60
  -5 -13 -11   -0.32    0.58
   6  13  11    0.72    0.65
  -6 -13 -11   -0.21    0.59
   2  12  15   -0.58    0.58
  -6 -11 -14    0.17    0.58
   6  11  14    0.37    0.60
   6  11  14   -0.13    0.68
  -5 -11 -14   -0.02    0.53
   5  11  14    0.94    0.53
   5  11  14    0.71    0.64
  -4 -11 -14   -0.13    0.52
   4  11  14   -0.95    0.53
   4  11  14    1.25    0.60
  -3 -11 -14    1.23    0.55
   3  11  14    1.87    0.59
   3  11  14    0.98    0.57
  -2 -11 -14    0.37    0.51
   2  11  14   -0.17    0.48
   2  11  14    0.64    0.49
  -1 -11 -14    1.04    0.49
   1  11  14    1.01    0.48
   1  11  14    0.20    0.55
   0 -11 -14    0.57    0.54
   0  11  14    0.70    0.52
   1 -11 -14    6.89    0.95
  -1  11  14    5.29    0.72
   2 -11 -14    1.11    0.55
   2 -11 -14    0.51    0.60
  -2  11  14    1.38    0.59
   3 -11 -14    1.84    0.61
  -3  11  14   -0.20    0.57
  -3  11  14    0.54    0.59
  -8 -10 -13   -0.27    0.52
   8  10  13    0.44    0.70
   8  10  13    0.53    0.59
  -7 -10 -13    1.16    0.54
   7  10  13   -0.04    0.64
   7  10  13    0.23    0.58
  -6 -10 -13    2.21    0.53
   6  10  13    2.06    0.63
   6  10  13    2.10    0.55
  -5 -10 -13    1.60    0.49
   5  10  13    1.56    0.51
   5  10  13    1.30    0.54
  -4 -10 -13    3.53    0.55
   4  10  13    2.54    0.55
   4  10  13    3.08    0.55
  -3 -10 -13    2.17    0.47
   3  10  13    1.58    0.49
   3  10  13    1.25    0.44
  -2 -10 -13   -0.08    0.40
   2  10  13   -0.11    0.40
   2  10  13   -0.29    0.40
  -1 -10 -13    1.14    0.44
   1  10  13    0.17    0.39
   1  10  13    1.35    0.31
   1  10  13    0.50    0.38
   0 -10 -13    1.30    0.43
   0 -10 -13    1.72    0.36
   0  10  13    2.10    0.49
   0  10  13    1.77    0.37
   1 -10 -13    0.40    0.45
   1 -10 -13    0.37    0.40
  -1  10  13    0.10    0.27
  -1  10  13    0.84    0.41
   2 -10 -13    0.16    0.46
   2 -10 -13    0.24    0.46
  -2  10  13    1.16    0.48
   3 -10 -13   -0.20    0.51
  -3  10  13   -0.31    0.43
   4 -10 -13    0.37    0.58
  -4  10  13    0.38    0.52
  -4  10  13   -0.82    0.55
   5 -10 -13    0.03    0.62
  -5  10  13   -0.18    0.56
  -5  10  13   -0.82    0.54
 -10  -9 -12   -0.24    0.57
  10   9  12    0.17    0.71
  10   9  12    0.15    0.63
  -9  -9 -12    2.27    0.58
   9   9  12    2.26    0.74
   9   9  12    1.68    0.64
  -8  -9 -12   -0.02    0.46
   8   9  12   -0.09    0.52
   8   9  12   -0.06    0.54
  -7  -9 -12    2.72    0.52
   7   9  12    1.91    0.51
   7   9  12    1.92    0.54
  -6  -9 -12    0.50    0.41
   6   9  12    1.01    0.51
   6   9  12   -0.09    0.42
  -5  -9 -12    2.69    0.48
   5   9  12    2.82    0.46
   5   9  12    3.22    0.53
  -4  -9 -12   -0.27    0.34
   4   9  12   -0.03    0.39
   4   9  12   -0.51    0.35
  -3  -9 -12    1.98    0.40
   3   9  12    2.17    0.25
   3   9  12    1.84    0.44
   3   9  12    1.50    0.41
  -2  -9 -12    3.27    0.48
   2   9  12    2.98    0.44
   2   9  12    3.37    0.37
   2   9  12    3.15    0.46
   2   9  12    2.49    0.35
  -1  -9 -12   -0.03    0.35
  -1  -9 -12    0.20    0.23
   1   9  12    0.99    0.27
   1   9  12   -0.06    0.31
   1   9  12    0.10    0.30
   1   9  12    0.17    0.35
   0  -9 -12    1.08    0.34
   0  -9 -12    1.39    0.43
   0   9  12    1.82    0.42
   0   9  12    1.61    0.36
   0   9  12    1.45    0.32
   0   9  12    1.66    0.28
   1  -9 -12    0.20    0.32
   1  -9 -12    0.29    0.36
  -1   9  12   -0.58    0.35
  -1   9  12    0.27    0.34
  -1   9  12   -0.02    0.29
   2  -9 -12    0.64    0.39
   2  -9 -12    0.27    0.38
  -2   9  12    1.12    0.24
  -2   9  12    0.41    0.34
   3  -9 -12    0.48    0.43
  -3   9  12    0.36    0.41
  -3   9  12    0.46    0.42
   4  -9 -12    2.01    0.53
  -4   9  12    0.81    0.48
  -4   9  12    1.88    0.43
   5  -9 -12    0.67    0.58
  -5   9  12    1.34    0.47
  -5   9  12    1.27    0.54
   6  -9 -12    8.61    1.14
  -6   9  12    6.30    0.70
  -6   9  12    8.86    0.88
   7  -9 -12    1.06    0.73
  -7   9  12    1.41    0.64
  -7   9  12    1.65    0.58
 -11  -8 -11    0.38    0.56
 -11  -8 -11   -0.37    0.62
 -10  -8 -11    0.07    0.51
 -10  -8 -11    0.00    0.51
  10   8  11   -0.34    0.67
  -9  -8 -11    1.48    0.50
  -9  -8 -11    0.79    0.45
   9   8  11    0.23    0.58
  -8  -8 -11    7.97    0.80
   8   8  11    7.19    0.82
   8   8  11    6.97    0.92
  -7  -8 -11    1.30    0.41
   7   8  11    1.27    0.47
   7   8  11    0.80    0.43
  -6  -8 -11    2.35    0.42
   6   8  11    1.82    0.52
   6   8  11    2.34    0.43
  -5  -8 -11   11.59    0.73
   5   8  11   11.75    0.87
   5   8  11   11.65    0.81
  -4  -8 -11   -0.11    0.28
   4   8  11    0.18    0.34
   4   8  11    0.01    0.32
  -3  -8 -11    7.11    0.61
   3   8  11    6.37    0.60
   3   8  11    7.10    0.31
   3   8  11    6.37    0.30
   3   8  11    5.11    0.60
  -2  -8 -11    0.92    0.32
   2   8  11    0.71    0.19
   2   8  11    0.51    0.30
   2   8  11    0.58    0.19
   2   8  11    0.84    0.31
  -1  -8 -11    0.54    0.22
  -1  -8 -11    0.52    0.24
  -1  -8 -11    0.37    0.31
   1   8  11    0.79    0.33
   1   8  11    0.33    0.27
   1   8  11    0.22    0.22
   0  -8 -11    0.04    0.30
   0  -8 -11    0.28    0.25
   0   8  11    0.01    0.22
   0   8  11    0.37    0.28
   0   8  11    0.27    0.22
   0   8  11    0.49    0.27
   1  -8 -11   -0.04    0.26
   1  -8 -11    0.55    0.32
  -1   8  11   -0.08    0.29
  -1   8  11    0.22    0.20
  -1   8  11    0.27    0.21
  -1   8  11    0.19    0.30
   2  -8 -11    0.91    0.33
   2  -8 -11    1.28    0.38
  -2   8  11    0.71    0.33
  -2   8  11    0.62    0.41
  -2   8  11    0.60    0.21
  -2   8  11    0.82    0.19
   3  -8 -11   13.63    0.86
  -3   8  11   12.98    0.50
  -3   8  11   15.20    0.84
  -3   8  11   13.74    0.79
  -3   8  11   12.29    0.51
   4  -8 -11    2.93    0.52
  -4   8  11    3.89    0.46
  -4   8  11    3.16    0.51
   5  -8 -11    0.57    0.46
  -5   8  11    0.00    0.38
  -5   8  11    0.30    0.38
   6  -8 -11    0.77    0.52
  -6   8  11   -0.30    0.38
  -6   8  11   -0.39    0.40
   7  -8 -11    0.64    0.61
  -7   8  11    0.14    0.45
  -7   8  11   -0.71    0.46
   8  -8 -11    0.20    0.73
  -8   8  11   -0.30    0.55
  -8   8  11    0.29    0.50
 -11  -7 -10    1.21    0.59
 -11  -7 -10    0.73    0.52
  11   7  10    0.65    0.64
 -10  -7 -10    1.01    0.51
 -10  -7 -10    0.02    0.43
  10   7  10    0.28    0.58
  -9  -7 -10    1.36    0.43
  -9  -7 -10    0.81    0.46
   9   7  10    0.89    0.52
  -8  -7 -10    0.59    0.35
  -8  -7 -10    0.50    0.39
   8   7  10    1.15    0.45
  -7  -7 -10    1.10    0.37
  -7  -7 -10    2.13    0.38
   7   7  10    0.69    0.39
  -6  -7 -10    0.75    0.34
   6   7  10    0.44    0.36
   6   7  10    0.25    0.33
  -5  -7 -10    0.14    0.26
   5   7  10    0.32    0.30
   5   7  10    0.04    0.32
  -4  -7 -10    0.12    0.24
   4   7  10    0.06    0.29
   4   7  10    0.42    0.27
  -3  -7 -10    0.52    0.26
  -3  -7 -10    0.69    0.26
   3   7  10    0.32    0.13
   3   7  10    0.48    0.27
   3   7  10    0.50    0.12
   3   7  10    0.52    0.28
  -2  -7 -10    1.37    0.27
  -2  -7 -10    1.32    0.29
   2   7  10    1.20    0.32
   2   7  10    1.37    0.19
   2   7  10    1.54    0.19
   2   7  10    1.37    0.29
  -1  -7 -10    4.42    0.39
  -1  -7 -10    4.06    0.46
  -1  -7 -10    4.33    0.36
   1   7  10    5.31    0.37
   1   7  10    4.41    0.43
   1   7  10    4.88    0.50
   0  -7 -10    3.86    0.44
   0  -7 -10    2.75    0.36
   0   7  10    4.06    0.52
   0   7  10    3.43    0.35
   0   7  10    3.87    0.38
   0   7  10    4.19    0.37
   1  -7 -10    1.15    0.30
   1  -7 -10    0.80    0.26
  -1   7  10    1.23    0.26
  -1   7  10    1.21    0.28
  -1   7  10    1.30    0.23
  -1   7  10    1.92    0.27
   2  -7 -10    0.33    0.27
   2  -7 -10    0.76    0.26
  -2   7  10    0.40    0.28
  -2   7  10    0.57    0.17
  -2   7  10    0.88    0.28
  -2   7  10    0.76    0.19
   3  -7 -10    9.53    0.66
  -3   7  10    9.34    0.42
  -3   7  10    9.98    0.66
  -3   7  10    9.44    0.40
  -3   7  10   10.35    0.65
   4  -7 -10    5.10    0.57
  -4   7  10    5.49    0.58
  -4   7  10    4.27    0.57
   5  -7 -10    0.92    0.44
  -5   7  10    1.23    0.35
  -5   7  10    1.10    0.38
   6  -7 -10    4.83    0.65
  -6   7  10    4.77    0.66
  -6   7  10    4.32    0.57
   7  -7 -10   -0.29    0.53
  -7   7  10    0.15    0.40
  -7   7  10   -0.02    0.38
   8  -7 -10    0.16    0.56
  -8   7  10    0.31    0.43
  -8   7  10    1.43    0.52
   9  -7 -10    0.67    0.73
  -9   7  10    0.83    0.49
  -9   7  10    0.82    0.54
 -12  -6  -9    0.19    0.52
 -12  -6  -9    0.17    0.57
  12   6   9    0.10    0.70
 -11  -6  -9    3.76    0.57
 -11  -6  -9    3.39    0.56
  11   6   9    1.77    0.61
 -10  -6  -9   -0.81    0.40
 -10  -6  -9   -0.24    0.37
  10   6   9    0.70    0.48
  -9  -6  -9    0.64    0.39
  -9  -6  -9    1.02    0.36
   9   6   9    1.32    0.49
  -8  -6  -9    1.07    0.35
  -8  -6  -9    1.38    0.39
   8   6   9    1.14    0.42
  -7  -6  -9    0.96    0.30
  -7  -6  -9    1.19    0.34
   7   6   9    0.63    0.39
  -6  -6  -9    2.75    0.34
  -6  -6  -9    2.73    0.37
   6   6   9    2.89    0.46
   6   6   9    3.28    0.42
  -5  -6  -9   31.07    1.22
  -5  -6  -9   31.53    1.17
   5   6   9   28.92    1.13
   5   6   9   32.64    1.26
  -4  -6  -9    5.71    0.45
  -4  -6  -9    6.91    0.49
   4   6   9    5.31    0.40
   4   6   9    6.74    0.54
   4   6   9    6.14    0.50
  -3  -6  -9    5.48    0.43
  -3  -6  -9    6.15    0.50
   3   6   9    6.67    0.49
   3   6   9    5.87    0.27
   3   6   9    5.96    0.27
   3   6   9    5.99    0.42
   3   6   9    5.77    0.53
   3   6   9    5.91    0.49
  -2  -6  -9    0.94    0.21
  -2  -6  -9    0.48    0.20
   2   6   9    0.82    0.25
   2   6   9    0.80    0.26
   2   6   9    0.65    0.22
   2   6   9    0.88    0.14
   2   6   9    0.99    0.15
   2   6   9    0.78    0.21
  -1  -6  -9    1.52    0.21
  -1  -6  -9    1.66    0.21
  -1  -6  -9    1.30    0.23
   1   6   9    1.44    0.24
   1   6   9    1.65    0.27
   1   6   9    1.41    0.19
   1   6   9    1.80    0.25
   1   6   9    1.13    0.23
   0  -6  -9    2.25    0.29
   0  -6  -9    1.92    0.24
   0   6   9    1.99    0.28
   0   6   9    1.48    0.23
   0   6   9    1.03    0.25
   0   6   9    1.96    0.27
   0   6   9    1.68    0.25
   0   6   9    1.71    0.26
   1  -6  -9    9.66    0.55
   1  -6  -9   10.70    0.55
  -1   6   9    9.58    0.55
  -1   6   9   10.05    0.52
  -1   6   9   10.57    0.46
  -1   6   9   10.34    0.57
  -1   6   9   10.85    0.51
   2  -6  -9    1.05    0.24
   2  -6  -9    0.46    0.25
   2  -6  -9    0.55    0.26
  -2   6   9    0.49    0.22
  -2   6   9    0.46    0.13
  -2   6   9    0.65    0.23
  -2   6   9    0.69    0.17
   3  -6  -9    6.93    0.51
   3  -6  -9    7.97    0.58
  -3   6   9    8.54    0.37
  -3   6   9    8.60    0.56
  -3   6   9    8.34    0.52
  -3   6   9    7.08    0.54
  -3   6   9    8.18    0.35
   4  -6  -9    8.85    0.68
  -4   6   9    8.90    0.36
  -4   6   9    9.58    0.57
  -4   6   9    8.65    0.34
  -4   6   9    9.50    0.63
   5  -6  -9    0.38    0.34
  -5   6   9    0.03    0.26
  -5   6   9    0.45    0.32
   6  -6  -9   -0.14    0.34
  -6   6   9    0.24    0.31
  -6   6   9    0.02    0.32
   7  -6  -9    3.09    0.57
  -7   6   9    2.97    0.44
  -7   6   9    3.12    0.41
   8  -6  -9    0.10    0.48
  -8   6   9   -0.27    0.34
  -8   6   9    0.76    0.40
   9  -6  -9    0.06    0.60
  -9   6   9   -0.11    0.47
  -9   6   9   -0.43    0.39
  10  -6  -9    3.47    0.85
 -10   6   9    3.94    0.55
 -10   6   9    3.74    0.68
 -12  -5  -8    1.19    0.51
 -12  -5  -8    1.69    0.56
  12   5   8    1.19    0.66
 -11  -5  -8    0.30    0.43
 -11  -5  -8   -0.04    0.42
  11   5   8    0.57    0.55
 -10  -5  -8   -0.56    0.36
 -10  -5  -8   -0.03    0.36
  10   5   8    0.01    0.45
  10   5   8    0.09    0.26
  -9  -5  -8    2.78    0.34
  -9  -5  -8    2.97    0.43
  -9  -5  -8    3.70    0.44
   9   5   8    2.13    0.46
   9   5   8    4.06    0.38
  -8  -5  -8    0.18    0.25
  -8  -5  -8    0.15    0.15
  -8  -5  -8    0.80    0.32
   8   5   8    0.52    0.35
   8   5   8    0.25    0.15
  -7  -5  -8    2.35    0.30
  -7  -5  -8    1.73    0.20
  -7  -5  -8    2.43    0.39
   7   5   8    2.72    0.36
   7   5   8    1.83    0.40
   7   5   8    1.54    0.20
  -6  -5  -8    9.27    0.53
  -6  -5  -8    9.18    0.57
   6   5   8    8.69    0.48
   6   5   8    8.65    0.60
   6   5   8    8.70    0.32
  -5  -5  -8   12.41    0.65
  -5  -5  -8   12.34    0.67
  -5  -5  -8   12.85    0.61
   5   5   8   13.22    0.70
   5   5   8   11.78    0.56
   5   5   8   11.13    0.59
  -4  -5  -8    0.98    0.21
  -4  -5  -8    1.05    0.20
  -4  -5  -8    1.03    0.26
   4   5   8    1.15    0.23
   4   5   8    1.29    0.12
   4   5   8    1.02    0.12
   4   5   8    1.35    0.25
   4   5   8    1.22    0.19
  -3  -5  -8    8.81    0.46
  -3  -5  -8    8.68    0.49
  -3  -5  -8    8.37    0.50
   3   5   8    8.24    0.44
   3   5   8    8.66    0.33
   3   5   8    8.26    0.51
   3   5   8    8.15    0.33
   3   5   8    7.48    0.43
  -2  -5  -8   19.86    0.80
  -2  -5  -8   20.58    0.81
   2   5   8   20.48    0.71
   2   5   8   21.09    0.81
   2   5   8   20.60    0.83
   2   5   8   21.56    0.71
   2   5   8   21.25    0.80
  -1  -5  -8   45.12    1.50
  -1  -5  -8   45.31    1.52
  -1  -5  -8   47.17    1.45
   1   5   8   45.60    1.52
   1   5   8   43.83    1.51
   1   5   8   46.39    1.45
   1   5   8   45.03    1.54
   1   5   8   44.84    1.51
   0  -5  -8  115.39    3.66
   0  -5  -8  117.42    3.63
   0   5   8  118.72    3.67
   0   5   8  120.74    3.63
   0   5   8  120.62    3.64
   0   5   8  116.48    3.67
   0   5   8  120.11    3.68
   0   5   8  124.01    3.71
   1  -5  -8    5.73    0.41
   1  -5  -8    5.59    0.39
  -1   5   8    5.30    0.38
  -1   5   8    5.66    0.32
  -1   5   8    5.95    0.37
  -1   5   8    6.20    0.34
  -1   5   8    6.03    0.38
  -1   5   8    4.65    0.38
   2  -5  -8    9.35    0.52
   2  -5  -8   10.12    0.52
   2  -5  -8    9.88    0.52
  -2   5   8    9.80    0.52
  -2   5   8    9.07    0.42
  -2   5   8   10.20    0.52
  -2   5   8    9.81    0.50
  -2   5   8    9.79    0.40
   3  -5  -8    0.70    0.20
   3  -5  -8    0.09    0.26
  -3   5   8    0.22    0.19
  -3   5   8   -0.10    0.21
  -3   5   8    0.35    0.10
  -3   5   8    0.42    0.11
  -3   5   8    0.36    0.23
  -3   5   8    0.59    0.22
   4  -5  -8   43.05    1.55
   4  -5  -8   43.35    1.47
  -4   5   8   43.71    1.45
  -4   5   8   41.05    1.51
  -4   5   8   42.01    1.31
  -4   5   8   41.88    1.31
  -4   5   8   41.94    1.50
   5  -5  -8    4.42    0.41
   5  -5  -8    4.79    0.55
  -5   5   8    4.18    0.20
  -5   5   8    4.85    0.42
  -5   5   8    4.38    0.20
  -5   5   8    4.36    0.50
   6  -5  -8   36.24    1.40
   6  -5  -8   39.92    1.53
  -6   5   8   39.08    1.37
  -6   5   8   36.98    1.43
   7  -5  -8    0.46    0.37
  -7   5   8    0.28    0.25
  -7   5   8    0.19    0.32
   8  -5  -8    0.50    0.43
  -8   5   8    0.36    0.32
  -8   5   8    0.41    0.37
   9  -5  -8    3.52    0.63
  -9   5   8    3.85    0.51
  -9   5   8    3.96    0.47
  10  -5  -8    0.73    0.66
 -10   5   8   -0.10    0.45
 -10   5   8    0.42    0.38
  11  -5  -8    0.89    0.76
 -11   5   8    1.37    0.58
 -13  -4  -7    2.87    0.56
 -13  -4  -7    2.22    0.63
  13   4   7    0.77    0.71
 -12  -4  -7    0.09    0.44
 -12  -4  -7   -0.03    0.47
  12   4   7    0.56    0.59
 -11  -4  -7    1.16    0.41
 -11  -4  -7    1.41    0.45
  11   4   7    2.20    0.57
  11   4   7    2.22    0.37
 -10  -4  -7    0.38    0.34
 -10  -4  -7   -0.14    0.33
  10   4   7    0.35    0.28
  10   4   7    0.20    0.44
  -9  -4  -7    0.15    0.22
  -9  -4  -7   -0.07    0.30
  -9  -4  -7    0.63    0.29
   9   4   7    1.07    0.38
   9   4   7    0.65    0.25
  -8  -4  -7   11.34    0.61
  -8  -4  -7   10.68    0.69
  -8  -4  -7   11.17    0.51
   8   4   7   10.81    0.75
   8   4   7   11.59    0.54
   8   4   7    9.73    0.55
  -7  -4  -7    7.14    0.50
  -7  -4  -7    6.90    0.52
  -7  -4  -7    6.44    0.36
   7   4   7    6.80    0.43
   7   4   7    7.60    0.39
   7   4   7    6.63    0.59
  -6  -4  -7    0.33    0.22
  -6  -4  -7    0.38    0.29
  -6  -4  -7    0.42    0.18
   6   4   7    0.51    0.24
   6   4   7    0.82    0.22
   6   4   7    0.89    0.18
  -5  -4  -7   60.93    2.01
  -5  -4  -7   59.57    1.93
  -5  -4  -7   59.86    1.83
  -5  -4  -7   59.46    1.98
   5   4   7   60.72    1.96
   5   4   7   59.14    1.91
   5   4   7   58.80    1.82
   5   4   7   60.72    2.03
  -4  -4  -7   14.86    0.67
  -4  -4  -7   15.30    0.63
  -4  -4  -7   15.32    0.66
   4   4   7   15.54    0.72
   4   4   7   15.26    0.61
   4   4   7   16.23    0.53
   4   4   7   16.16    0.66
   4   4   7   15.88    0.53
  -3  -4  -7    4.40    0.32
  -3  -4  -7    4.88    0.36
  -3  -4  -7    4.53    0.35
   3   4   7    4.59    0.32
   3   4   7    5.12    0.39
   3   4   7    4.63    0.22
   3   4   7    5.11    0.30
   3   4   7    4.61    0.22
  -2  -4  -7   11.26    0.51
  -2  -4  -7   11.33    0.50
  -2  -4  -7   11.24    0.52
   2   4   7   10.98    0.51
   2   4   7   10.97    0.42
   2   4   7   11.15    0.49
   2   4   7   12.32    0.54
   2   4   7   11.74    0.43
  -1  -4  -7   11.61    0.51
   1   4   7   11.84    0.47
   1   4   7   12.08    0.51
   1   4   7   12.54    0.53
   1   4   7   12.18    0.54
   1   4   7   12.37    0.47
   1   4   7   12.22    0.53
   0  -4  -7   68.20    2.19
   0  -4  -7   69.03    2.16
   0   4   7   69.46    2.16
   0   4   7   72.06    2.20
   0   4   7   70.40    2.16
   0   4   7   69.09    2.19
   0   4   7   68.97    2.18
   0   4   7   69.72    2.20
   1  -4  -7  100.64    3.12
   1  -4  -7  100.17    3.12
  -1   4   7  104.43    3.09
  -1   4   7  101.12    3.13
  -1   4   7  103.56    3.12
  -1   4   7  105.99    3.13
  -1   4   7   95.14    3.06
  -1   4   7  100.07    3.12
   2  -4  -7   58.96    1.85
   2  -4  -7   58.34    1.88
   2  -4  -7   57.80    1.87
  -2   4   7   56.12    1.84
  -2   4   7   57.98    1.87
  -2   4   7   57.85    1.79
  -2   4   7   57.85    1.78
  -2   4   7   56.53    1.86
   3  -4  -7   38.87    1.31
   3  -4  -7   39.74    1.38
  -3   4   7   39.27    1.22
  -3   4   7   38.14    1.33
  -3   4   7   39.70    1.23
  -3   4   7   39.05    1.34
  -3   4   7   39.13    1.30
  -3   4   7   37.32    1.35
   4  -4  -7    3.55    0.31
   4  -4  -7    3.34    0.41
  -4   4   7    3.42    0.37
  -4   4   7    3.98    0.37
  -4   4   7    2.93    0.19
  -4   4   7    3.12    0.29
  -4   4   7    3.60    0.33
  -4   4   7    3.26    0.20
   5  -4  -7   27.48    1.01
   5  -4  -7   27.27    1.12
   5  -4  -7   28.00    0.90
  -5   4   7   29.27    0.90
  -5   4   7   27.93    1.10
  -5   4   7   29.06    1.02
  -5   4   7   26.63    1.07
  -5   4   7   29.33    1.09
   6  -4  -7   13.21    0.51
   6  -4  -7   15.40    0.67
   6  -4  -7   16.39    0.84
  -6   4   7   14.58    0.74
  -6   4   7   15.27    0.68
  -6   4   7   15.43    0.53
   7  -4  -7    9.59    0.74
   7  -4  -7    9.00    0.35
  -7   4   7    8.05    0.52
  -7   4   7    9.10    0.63
  -7   4   7    8.69    0.37
   8  -4  -7    3.53    0.54
   8  -4  -7    2.73    0.23
   8  -4  -7    3.48    0.47
  -8   4   7    2.53    0.26
  -8   4   7    2.64    0.33
  -8   4   7    3.41    0.44
   9  -4  -7    1.26    0.47
  -9   4   7    1.07    0.31
  -9   4   7    0.69    0.37
  10  -4  -7    0.66    0.54
 -10   4   7    0.15    0.42
 -10   4   7    0.31    0.31
  11  -4  -7    0.62    0.71
 -11   4   7    0.34    0.51
 -11   4   7   -0.01    0.35
  12  -4  -7    1.09    0.82
 -12   4   7    0.38    0.70
 -12   4   7   -0.32    0.59
 -13  -3  -6    2.82    0.61
 -13  -3  -6    2.85    0.53
  13   3   6    3.02    0.71
 -12  -3  -6    0.40    0.41
 -12  -3  -6    0.01    0.44
  12   3   6    0.71    0.56
  12   3   6    0.04    0.44
 -11  -3  -6    3.22    0.44
 -11  -3  -6    3.11    0.50
  11   3   6    3.09    0.58
  11   3   6    4.45    0.62
 -10  -3  -6    0.22    0.27
 -10  -3  -6   -0.08    0.30
 -10  -3  -6   -0.10    0.28
  10   3   6   -0.28    0.28
  10   3   6   -0.39    0.39
  -9  -3  -6    0.36    0.24
  -9  -3  -6   -0.16    0.23
  -9  -3  -6    0.41    0.29
   9   3   6    0.58    0.33
   9   3   6    0.26    0.23
   9   3   6    0.36    0.26
  -8  -3  -6    3.76    0.38
  -8  -3  -6    4.91    0.48
  -8  -3  -6    4.82    0.44
   8   3   6    3.95    0.52
   8   3   6    4.80    0.37
   8   3   6    4.79    0.40
  -7  -3  -6    0.13    0.20
  -7  -3  -6   -0.15    0.16
   7   3   6    0.07    0.16
   7   3   6   -0.11    0.17
   7   3   6   -0.05    0.23
   7   3   6   -0.02    0.21
  -6  -3  -6   17.07    0.73
  -6  -3  -6   17.52    0.64
  -6  -3  -6   18.14    0.69
  -6  -3  -6   16.98    0.76
   6   3   6   17.09    0.65
   6   3   6   17.57    0.80
   6   3   6   16.47    0.66
   6   3   6   16.71    0.70
  -5  -3  -6   12.88    0.55
  -5  -3  -6   13.63    0.64
  -5  -3  -6   12.77    0.60
  -5  -3  -6   13.57    0.50
   5   3   6   13.56    0.58
   5   3   6   13.00    0.50
   5   3   6   13.69    0.54
   5   3   6   13.24    0.66
  -4  -3  -6    8.42    0.43
  -4  -3  -6    8.31    0.33
  -4  -3  -6    7.19    0.44
  -4  -3  -6    8.15    0.39
   4   3   6    7.95    0.33
   4   3   6    8.20    0.41
   4   3   6    8.05    0.47
   4   3   6    8.04    0.37
  -3  -3  -6    1.87    0.20
  -3  -3  -6    1.44    0.19
  -3  -3  -6    1.81    0.14
  -3  -3  -6    1.17    0.20
   3   3   6    1.55    0.22
   3   3   6    1.71    0.18
   3   3   6    1.64    0.14
   3   3   6    1.53    0.21
  -2  -3  -6    0.03    0.11
  -2  -3  -6    0.01    0.09
   2   3   6   -0.07    0.07
   2   3   6    0.01    0.09
   2   3   6    0.06    0.07
   2   3   6   -0.04    0.13
   2   3   6   -0.04    0.10
  -1  -3  -6  296.58    8.93
  -1  -3  -6  301.09    8.95
  -1  -3  -6  302.60    8.95
   1   3   6  287.83    8.90
   1   3   6  312.24    8.93
   1   3   6  305.81    8.90
   1   3   6  310.75    8.96
   0  -3  -6    2.66    0.22
   0  -3  -6    2.69    0.21
   0   3   6    2.73    0.22
   0   3   6    2.39    0.19
   0   3   6    2.69    0.21
   0   3   6    2.59    0.20
   0   3   6    2.43    0.21
   1  -3  -6    4.60    0.30
   1  -3  -6    5.16    0.30
  -1   3   6    5.30    0.28
  -1   3   6    5.18    0.26
  -1   3   6    4.78    0.29
  -1   3   6    4.78    0.29
  -1   3   6    4.80    0.25
   2  -3  -6  223.32    6.81
   2  -3  -6  229.20    6.77
  -2   3   6  223.87    6.79
  -2   3   6  228.12    6.72
  -2   3   6  230.08    6.73
  -2   3   6  235.56    6.80
  -2   3   6  224.79    6.76
   3  -3  -6    1.56    0.14
   3  -3  -6    1.34    0.22
   3  -3  -6    1.77    0.22
  -3   3   6    1.78    0.21
  -3   3   6    1.98    0.27
  -3   3   6    1.98    0.24
  -3   3   6    1.76    0.23
  -3   3   6    1.86    0.15
   4  -3  -6   16.54    0.73
   4  -3  -6   17.28    0.59
   4  -3  -6   17.32    0.65
  -4   3   6   17.48    0.71
  -4   3   6   17.26    0.69
  -4   3   6   17.63    0.65
  -4   3   6   17.28    0.59
  -4   3   6   16.83    0.73
   5  -3  -6    1.03    0.17
   5  -3  -6    0.78    0.25
   5  -3  -6    0.89    0.11
  -5   3   6    0.65    0.18
  -5   3   6    1.07    0.17
  -5   3   6    0.88    0.21
  -5   3   6    0.72    0.22
  -5   3   6    1.11    0.16
   6  -3  -6    0.04    0.16
   6  -3  -6    0.01    0.09
   6  -3  -6   -0.45    0.25
  -6   3   6    0.13    0.19
  -6   3   6    0.11    0.15
  -6   3   6    0.19    0.38
  -6   3   6    0.11    0.11
  -6   3   6    0.01    0.19
   7  -3  -6    7.68    0.38
   7  -3  -6    7.29    0.46
   7  -3  -6    7.54    0.68
  -7   3   6    6.73    0.37
  -7   3   6    8.19    0.45
  -7   3   6    8.02    0.55
   8  -3  -6   37.00    1.35
   8  -3  -6   40.92    1.59
   8  -3  -6   39.24    1.28
  -8   3   6   38.24    1.31
  -8   3   6   38.48    1.46
  -8   3   6   40.09    1.36
   9  -3  -6    5.77    0.53
   9  -3  -6    6.38    0.74
   9  -3  -6    5.49    0.38
  -9   3   6    4.68    0.60
  -9   3   6    5.75    0.47
  10  -3  -6    0.43    0.21
  10  -3  -6   -0.34    0.48
 -10   3   6   -0.31    0.37
 -10   3   6    0.40    0.28
  11  -3  -6   -0.45    0.57
 -11   3   6    0.47    0.35
 -11   3   6   -0.31    0.44
  12  -3  -6    0.79    0.73
 -12   3   6    1.23    0.54
 -13  -2  -5    0.08    0.45
 -13  -2  -5   -0.34    0.49
  13   2   5    0.57    0.56
  13   2   5   -0.53    0.56
 -12  -2  -5    0.85    0.43
 -12  -2  -5    1.31    0.37
  12   2   5    0.82    0.50
  12   2   5    0.58    0.52
 -11  -2  -5    7.67    0.72
 -11  -2  -5    7.87    0.68
  11   2   5    7.67    0.85
  11   2   5    7.08    0.77
 -10  -2  -5    0.23    0.27
 -10  -2  -5    0.19    0.31
 -10  -2  -5    0.71    0.32
  10   2   5    0.17    0.37
  10   2   5    0.72    0.32
  -9  -2  -5    0.41    0.31
  -9  -2  -5    0.06    0.26
  -9  -2  -5   -0.09    0.22
   9   2   5    0.04    0.30
   9   2   5   -0.28    0.21
   9   2   5   -0.17    0.26
  -8  -2  -5    0.99    0.26
  -8  -2  -5    1.32    0.24
   8   2   5    1.37    0.21
   8   2   5    1.00    0.25
   8   2   5    1.09    0.31
  -7  -2  -5   -0.03    0.19
  -7  -2  -5   -0.02    0.15
  -7  -2  -5   -0.25    0.23
  -7  -2  -5    0.16    0.17
   7   2   5    0.03    0.21
   7   2   5    0.13    0.13
   7   2   5   -0.17    0.16
   7   2   5    0.04    0.17
  -6  -2  -5   67.04    2.07
  -6  -2  -5   60.67    2.26
  -6  -2  -5   66.33    2.07
  -6  -2  -5   66.39    2.12
   6   2   5   65.95    2.07
   6   2   5   67.42    2.06
   6   2   5   64.96    2.10
   6   2   5   66.31    2.18
  -5  -2  -5    2.75    0.23
  -5  -2  -5    2.61    0.26
  -5  -2  -5    2.81    0.24
  -5  -2  -5    3.03    0.32
   5   2   5    2.80    0.25
   5   2   5    3.01    0.34
   5   2   5    3.11    0.22
   5   2   5    2.81    0.26
  -4  -2  -5   61.94    1.96
  -4  -2  -5   62.73    1.87
  -4  -2  -5   61.83    1.93
  -4  -2  -5   63.14    1.88
   4   2   5   59.35    1.87
   4   2   5   62.11    1.96
   4   2   5   64.03    1.98
   4   2   5   51.69    1.86
  -3  -2  -5    1.75    0.23
  -3  -2  -5    2.16    0.17
  -3  -2  -5    2.02    0.20
  -3  -2  -5    2.21    0.16
   3   2   5    2.36    0.26
   3   2   5    2.43    0.16
   3   2   5    2.31    0.16
   3   2   5    2.22    0.23
  -2  -2  -5    6.93    0.34
  -2  -2  -5    6.85    0.28
  -2  -2  -5    7.17    0.34
  -2  -2  -5    6.50    0.29
   2   2   5    6.76    0.32
   2   2   5    7.06    0.29
   2   2   5    6.99    0.28
   2   2   5    6.60    0.36
  -1  -2  -5    0.18    0.09
  -1  -2  -5    0.32    0.07
  -1  -2  -5    0.47    0.09
   1   2   5    0.45    0.09
   1   2   5    0.20    0.07
   1   2   5    0.25    0.09
   1   2   5    0.15    0.09
   1   2   5    0.17    0.07
   0  -2  -5   36.97    1.18
   0  -2  -5   38.79    1.18
   0  -2  -5   34.94    1.18
   0   2   5   36.78    1.19
   0   2   5   36.76    1.18
   0   2   5   38.41    1.18
   0   2   5   37.83    1.18
   0   2   5   36.94    1.18
   1  -2  -5   75.42    2.32
   1  -2  -5   77.39    2.31
   1  -2  -5   71.58    2.33
  -1   2   5   74.08    2.32
  -1   2   5   76.42    2.33
  -1   2   5   78.85    2.34
  -1   2   5   79.13    2.32
  -1   2   5   76.50    2.30
   2  -2  -5   18.56    0.63
   2  -2  -5   18.97    0.65
   2  -2  -5   18.64    0.70
  -2   2   5   19.42    0.68
  -2   2   5   18.71    0.67
  -2   2   5   19.29    0.63
  -2   2   5   18.45    0.65
  -2   2   5   18.53    0.69
   3  -2  -5   58.23    1.75
   3  -2  -5   56.32    1.73
   3  -2  -5   56.28    1.83
  -3   2   5   55.97    1.73
  -3   2   5   57.51    1.83
  -3   2   5   57.22    1.75
  -3   2   5   55.34    1.79
  -3   2   5   56.18    1.80
   4  -2  -5   10.32    0.46
   4  -2  -5   10.46    0.53
   4  -2  -5   10.75    0.43
   4  -2  -5   10.78    0.40
  -4   2   5   10.53    0.41
  -4   2   5   10.58    0.42
  -4   2   5   10.75    0.49
  -4   2   5   10.49    0.52
   5  -2  -5   10.59    0.42
   5  -2  -5   10.41    0.44
   5  -2  -5   10.68    0.57
   5  -2  -5   10.33    0.51
  -5   2   5   10.95    0.44
  -5   2   5   11.02    0.56
  -5   2   5   10.92    0.43
  -5   2   5   11.27    0.52
   6  -2  -5    0.11    0.14
   6  -2  -5   -0.01    0.16
   6  -2  -5   -0.05    0.20
   6  -2  -5    0.21    0.11
  -6   2   5    0.01    0.17
  -6   2   5    0.01    0.12
  -6   2   5    0.42    0.22
  -6   2   5   -0.08    0.12
   7  -2  -5    5.91    0.53
   7  -2  -5    6.01    0.36
   7  -2  -5    6.35    0.36
  -7   2   5    5.64    0.37
  -7   2   5    6.29    0.47
  -7   2   5    5.61    0.36
   8  -2  -5    3.61    0.34
   8  -2  -5    4.36    0.59
  -8   2   5    4.03    0.49
  -8   2   5    3.76    0.34
  -8   2   5    4.50    0.35
   9  -2  -5   10.79    0.55
   9  -2  -5    9.87    0.55
   9  -2  -5   10.11    0.78
  -9   2   5   10.94    0.58
  -9   2   5   10.54    0.71
  -9   2   5   11.36    0.57
  10  -2  -5    2.56    0.55
  10  -2  -5    2.83    0.40
 -10   2   5    2.82    0.33
 -10   2   5    2.70    0.46
 -10   2   5    3.10    0.43
  11  -2  -5    1.39    0.55
  11  -2  -5    0.93    0.29
 -11   2   5    0.67    0.31
 -11   2   5    1.18    0.43
  12  -2  -5   -0.27    0.64
 -12   2   5    0.29    0.35
 -12   2   5    0.79    0.48
  13  -2  -5    0.73    0.79
 -13   2   5    0.49    0.60
 -13  -1  -4    0.25    0.46
 -13  -1  -4    0.63    0.52
  13   1   4    0.82    0.59
  13   1   4   -0.19    0.58
 -12  -1  -4    1.92    0.42
 -12  -1  -4    1.85    0.49
  12   1   4    2.40    0.58
  12   1   4    1.72    0.56
 -11  -1  -4    0.09    0.36
 -11  -1  -4    0.44    0.36
  11   1   4    0.32    0.42
  11   1   4    0.39    0.42
 -10  -1  -4    0.23    0.31
 -10  -1  -4    0.19    0.26
  10   1   4    0.72    0.36
  10   1   4    0.29    0.34
  10   1   4   -0.21    0.36
  -9  -1  -4   20.17    0.84
  -9  -1  -4   18.81    0.88
   9   1   4   20.11    0.81
   9   1   4   19.45    0.95
   9   1   4   20.81    0.93
  -8  -1  -4   -0.27    0.26
  -8  -1  -4   -0.15    0.23
  -8  -1  -4    0.17    0.17
  -8  -1  -4   -0.27    0.20
   8   1   4    0.21    0.22
   8   1   4    0.12    0.26
   8   1   4   -0.06    0.17
   8   1   4    0.05    0.25
  -7  -1  -4   18.82    0.78
  -7  -1  -4   18.66    0.77
  -7  -1  -4   19.56    0.73
  -7  -1  -4   19.60    0.82
   7   1   4   18.11    0.75
   7   1   4   18.88    0.71
   7   1   4   19.17    0.78
   7   1   4   19.04    0.84
  -6  -1  -4   27.59    0.94
  -6  -1  -4   26.26    0.98
  -6  -1  -4   28.19    1.02
  -6  -1  -4   28.32    0.98
   6   1   4   27.45    0.98
   6   1   4   27.25    0.98
   6   1   4   26.95    1.03
   6   1   4   27.25    0.93
  -5  -1  -4    8.42    0.39
  -5  -1  -4    8.25    0.36
  -5  -1  -4    8.13    0.44
  -5  -1  -4    7.75    0.41
   5   1   4    8.13    0.45
   5   1   4    7.53    0.38
   5   1   4    7.74    0.34
   5   1   4    8.22    0.40
  -4  -1  -4    1.69    0.15
  -4  -1  -4    1.71    0.21
  -4  -1  -4    1.67    0.19
  -4  -1  -4    1.94    0.18
   4   1   4    1.49    0.14
   4   1   4    1.79    0.19
   4   1   4    1.77    0.20
   4   1   4    1.57    0.21
  -3  -1  -4   22.49    0.75
  -3  -1  -4   22.49    0.78
  -3  -1  -4   23.02    0.80
  -3  -1  -4   22.19    0.72
   3   1   4   21.48    0.76
   3   1   4   22.42    0.72
   3   1   4   22.12    0.80
   3   1   4   22.71    0.77
  -2  -1  -4   24.88    0.77
  -2  -1  -4   25.38    0.80
  -2  -1  -4   25.41    0.83
  -2  -1  -4   23.85    0.84
   2   1   4   24.43    0.77
   2   1   4   25.13    0.80
   2   1   4   26.09    0.86
   2   1   4   22.21    0.81
  -1  -1  -4  204.10    5.90
  -1  -1  -4  204.65    5.91
  -1  -1  -4  189.43    5.87
   1   1   4  197.71    5.93
   1   1   4  204.16    5.92
   1   1   4  193.93    5.87
   1   1   4  200.56    5.90
   1   1   4  204.44    5.91
   0  -1  -4    8.90    0.33
   0  -1  -4    8.86    0.32
   0  -1  -4    9.00    0.34
   0   1   4    8.89    0.33
   0   1   4    8.54    0.34
   0   1   4    8.59    0.34
   0   1   4    8.95    0.32
   1  -1  -4   99.08    2.97
   1  -1  -4   97.06    2.99
  -1   1   4  102.78    3.00
  -1   1   4  101.80    2.98
  -1   1   4   99.66    2.97
  -1   1   4   97.99    2.96
  -1   1   4   99.08    2.96
  -1   1   4   97.42    2.97
   2  -1  -4   13.37    0.45
   2  -1  -4   12.15    0.47
   2  -1  -4   14.45    0.46
   2  -1  -4   13.18    0.51
  -2   1   4   10.86    0.49
  -2   1   4   13.08    0.48
  -2   1   4   13.53    0.45
  -2   1   4   13.35    0.46
   3  -1  -4    2.10    0.15
   3  -1  -4    2.20    0.24
   3  -1  -4    2.23    0.17
   3  -1  -4    2.00    0.14
  -3   1   4    2.19    0.19
  -3   1   4    2.06    0.22
  -3   1   4    1.98    0.13
  -3   1   4    2.29    0.15
   4  -1  -4    0.55    0.16
   4  -1  -4    0.38    0.08
   4  -1  -4    0.47    0.13
   4  -1  -4    0.33    0.09
  -4   1   4    0.41    0.15
  -4   1   4    0.49    0.09
  -4   1   4    0.34    0.12
  -4   1   4    0.54    0.08
   5  -1  -4   35.30    1.12
   5  -1  -4   34.68    1.16
   5  -1  -4   34.48    1.21
   5  -1  -4   35.41    1.09
  -5   1   4   35.23    1.21
  -5   1   4   28.68    1.07
  -5   1   4   34.28    1.16
   6  -1  -4    1.33    0.20
   6  -1  -4    0.92    0.15
   6  -1  -4    0.75    0.23
   6  -1  -4    1.17    0.16
  -6   1   4    0.97    0.20
  -6   1   4    0.68    0.16
  -6   1   4    1.16    0.15
  -6   1   4    1.24    0.24
   7  -1  -4    3.68    0.32
   7  -1  -4    3.54    0.33
   7  -1  -4    3.80    0.45
  -7   1   4    3.93    0.43
  -7   1   4    3.64    0.27
  -7   1   4    3.89    0.38
  -7   1   4    3.72    0.31
   8  -1  -4    2.37    0.27
   8  -1  -4    3.31    0.34
   8  -1  -4    3.20    0.45
  -8   1   4    3.89    0.37
  -8   1   4    3.23    0.31
  -8   1   4    3.75    0.42
   9  -1  -4    0.26    0.20
   9  -1  -4   -0.04    0.19
   9  -1  -4    0.16    0.36
  -9   1   4    0.23    0.19
  -9   1   4   -0.34    0.25
  -9   1   4   -0.21    0.22
  10  -1  -4   -0.11    0.23
  10  -1  -4    0.14    0.24
  10  -1  -4    0.65    0.43
 -10   1   4    0.21    0.29
 -10   1   4   -0.07    0.22
 -10   1   4    0.08    0.31
  11  -1  -4    0.30    0.47
  11  -1  -4   -0.18    0.31
 -11   1   4    0.42    0.37
 -11   1   4    0.08    0.26
  12  -1  -4    0.08    0.36
  12  -1  -4    0.35    0.60
 -12   1   4    0.84    0.31
 -12   1   4    0.08    0.44
  13  -1  -4    1.06    0.75
 -13   1   4    0.63    0.55
 -13   0  -3    0.14    0.45
 -13   0  -3    0.16    0.50
  13   0   3    0.29    0.61
  13   0   3    0.14    0.55
 -12   0  -3   -0.19    0.39
  12   0   3   -0.12    0.46
  12   0   3    0.52    0.52
 -11   0  -3    0.10    0.33
 -11   0  -3    0.23    0.35
  11   0   3    1.36    0.44
  11   0   3    0.25    0.40
 -10   0  -3   -0.05    0.24
 -10   0  -3    0.29    0.32
  10   0   3   -0.17    0.36
  10   0   3    0.00    0.33
  -9   0  -3    4.86    0.44
  -9   0  -3    5.32    0.56
  -9   0  -3    6.01    0.51
   9   0   3    4.73    0.58
   9   0   3    5.52    0.42
   9   0   3    5.08    0.56
  -8   0  -3   22.64    0.88
  -8   0  -3   21.64    0.89
  -8   0  -3   20.06    0.88
  -8   0  -3   21.63    0.83
   8   0   3   21.31    0.91
   8   0   3   21.41    0.81
   8   0   3   22.13    0.93
   8   0   3   19.87    0.86
  -7   0  -3    7.97    0.49
  -7   0  -3    8.45    0.47
  -7   0  -3    8.01    0.48
  -7   0  -3    8.42    0.42
   7   0   3    8.77    0.51
   7   0   3    8.14    0.51
   7   0   3    8.33    0.41
   7   0   3    8.59    0.45
  -6   0  -3   22.71    0.79
  -6   0  -3   22.00    0.84
  -6   0  -3   21.75    0.84
  -6   0  -3   22.30    0.84
   6   0   3   22.11    0.83
   6   0   3   22.74    0.86
   6   0   3   22.09    0.87
   6   0   3   22.73    0.78
  -5   0  -3  102.34    3.09
  -5   0  -3   89.21    3.02
  -5   0  -3  102.99    3.11
  -5   0  -3  100.53    3.17
   5   0   3  100.68    3.11
   5   0   3  103.20    3.10
   5   0   3  100.58    3.08
   5   0   3  104.78    3.03
  -4   0  -3   16.58    0.55
  -4   0  -3   16.44    0.61
  -4   0  -3   15.74    0.61
  -4   0  -3   16.06    0.61
   4   0   3   16.08    0.63
   4   0   3   15.74    0.62
   4   0   3   16.11    0.54
  -3   0  -3   13.66    0.51
  -3   0  -3   14.14    0.52
  -3   0  -3   13.40    0.45
  -3   0  -3   12.96    0.50
   3   0   3   13.70    0.44
   3   0   3   13.76    0.53
   3   0   3   14.14    0.51
   3   0   3   13.07    0.50
  -2   0  -3    5.05    0.23
  -2   0  -3    5.18    0.25
  -2   0  -3    4.20    0.17
  -2   0  -3    5.08    0.23
   2   0   3    4.71    0.24
   2   0   3    4.93    0.23
   2   0   3    5.06    0.17
   2   0   3    5.11    0.23
  -1   0  -3  230.88    6.83
  -1   0  -3  236.98    6.84
   1   0   3  232.85    6.85
   1   0   3  234.62    6.84
   1   0   3  225.64    6.78
   1   0   3  228.04    6.85
   1   0   3  235.86    6.83
   0   0  -3    0.45    0.07
   0   0  -3    0.21    0.06
   0   0  -3    0.18    0.04
   0   0   3    0.35    0.07
   0   0   3    0.37    0.05
   0   0   3    0.23    0.04
   0   0   3    0.17    0.05
   0   0   3    0.19    0.05
   1   0  -3  191.35    5.68
   1   0  -3  187.91    5.64
   1   0  -3  193.02    5.66
  -1   0   3  199.81    5.70
  -1   0   3  192.77    5.64
  -1   0   3  192.37    5.68
  -1   0   3  190.66    5.66
  -1   0   3  191.82    5.69
   2   0  -3   50.47    1.53
   2   0  -3   49.99    1.53
   2   0  -3   50.18    1.55
  -2   0   3   50.04    1.53
  -2   0   3   49.02    1.53
  -2   0   3   48.62    1.47
  -2   0   3   49.67    1.55
  -2   0   3   48.98    1.48
   3   0  -3  157.66    4.59
   3   0  -3  158.71    4.62
   3   0  -3  149.82    4.52
   3   0  -3  151.17    4.57
  -3   0   3  157.58    4.62
  -3   0   3  158.30    4.59
  -3   0   3  150.75    4.58
  -3   0   3  146.95    4.52
   4   0  -3   28.81    1.01
   4   0  -3   27.72    0.88
   4   0  -3   28.86    0.95
  -4   0   3   29.53    1.00
  -4   0   3   28.43    0.97
  -4   0   3   28.58    0.89
  -4   0   3   28.59    0.95
   5   0  -3    8.18    0.38
   5   0  -3    8.75    0.40
   5   0  -3    8.33    0.32
   5   0  -3    7.93    0.44
  -5   0   3    8.60    0.39
  -5   0   3    8.34    0.32
  -5   0   3    8.29    0.41
  -5   0   3    7.67    0.43
   6   0  -3   26.70    0.85
   6   0  -3   26.70    0.95
   6   0  -3   26.82    0.93
   6   0  -3   26.91    1.00
  -6   0   3   23.84    0.85
  -6   0   3   25.13    0.98
  -6   0   3   26.45    0.96
   7   0  -3    5.24    0.29
   7   0  -3    5.10    0.46
   7   0  -3    5.45    0.36
   7   0  -3    5.78    0.39
  -7   0   3    5.68    0.40
  -7   0   3    5.00    0.36
  -7   0   3    5.63    0.30
  -7   0   3    4.85    0.42
   8   0  -3   30.43    1.21
   8   0  -3   30.28    1.07
   8   0  -3   31.99    1.13
  -8   0   3   28.75    1.17
  -8   0   3   30.41    1.15
  -8   0   3   29.95    1.12
  -8   0   3   31.53    1.04
   9   0  -3    0.29    0.33
   9   0  -3    0.24    0.26
   9   0  -3    0.31    0.17
  -9   0   3    0.01    0.24
  -9   0   3   -0.06    0.16
  -9   0   3   -0.40    0.25
  10   0  -3    0.55    0.22
  10   0  -3    1.09    0.43
  10   0  -3    1.07    0.31
 -10   0   3    1.00    0.23
 -10   0   3    0.93    0.33
 -10   0   3    1.26    0.33
  11   0  -3   -0.67    0.44
  11   0  -3   -0.29    0.31
  11   0  -3    0.06    0.32
 -11   0   3   -0.62    0.33
 -11   0   3    0.02    0.25
  12   0  -3    0.09    0.38
  12   0  -3    0.06    0.56
 -12   0   3    0.63    0.40
 -12   0   3    0.76    0.31
  13   0  -3    0.63    0.46
  13   0  -3    1.01    0.68
 -13   0   3   -0.14    0.49
 -13   1  -2    0.67    0.53
 -13   1  -2    0.18    0.45
  13  -1   2    0.09    0.53
  13  -1   2    0.55    0.70
 -12   1  -2    0.75    0.45
 -12   1  -2    0.65    0.41
  12  -1   2    0.61    0.48
  12  -1   2    1.35    0.60
 -11   1  -2    2.86    0.42
 -11   1  -2    2.14    0.43
  11  -1   2    3.03    0.55
  11  -1   2    3.06    0.49
 -10   1  -2    0.25    0.30
 -10   1  -2    0.72    0.27
  10  -1   2    0.42    0.32
  10  -1   2    0.27    0.41
  -9   1  -2    8.75    0.57
  -9   1  -2    6.78    0.54
  -9   1  -2    7.72    0.50
   9  -1   2    7.13    0.48
   9  -1   2    7.14    0.58
   9  -1   2    7.14    0.70
  -8   1  -2   16.47    0.84
  -8   1  -2   19.25    0.81
  -8   1  -2   18.78    0.81
  -8   1  -2   19.81    0.78
   8  -1   2   19.12    0.75
   8  -1   2   19.24    0.88
   8  -1   2   20.91    0.91
   8  -1   2   20.39    0.85
  -7   1  -2   56.75    1.81
  -7   1  -2   56.77    1.87
  -7   1  -2   55.93    1.90
  -7   1  -2   56.81    1.86
   7  -1   2   55.99    1.85
   7  -1   2   57.65    1.92
   7  -1   2   56.58    1.81
   7  -1   2   56.74    1.87
  -6   1  -2   24.90    0.98
  -6   1  -2   26.38    0.90
  -6   1  -2   26.77    0.95
  -6   1  -2   26.66    0.95
   6  -1   2   26.03    0.96
   6  -1   2   26.32    1.00
   6  -1   2   26.01    0.94
   6  -1   2   27.35    0.91
  -5   1  -2   34.29    1.05
  -5   1  -2   33.63    1.10
  -5   1  -2   33.32    1.11
  -5   1  -2   31.63    1.25
   5  -1   2   34.01    1.11
   5  -1   2   31.51    1.09
   5  -1   2   28.15    1.04
   5  -1   2   32.65    1.14
  -4   1  -2   33.75    1.05
  -4   1  -2   32.03    1.10
  -4   1  -2   33.31    1.10
  -4   1  -2   35.25    1.17
   4  -1   2   32.95    1.04
   4  -1   2   32.24    1.13
   4  -1   2   33.38    1.11
   4  -1   2   32.93    1.13
  -3   1  -2   51.51    1.57
  -3   1  -2   53.28    1.63
  -3   1  -2   52.87    1.65
  -3   1  -2   50.74    1.63
   3  -1   2   51.28    1.63
   3  -1   2   53.77    1.66
   3  -1   2   52.12    1.64
   3  -1   2   52.57    1.57
  -2   1  -2   36.16    1.08
  -2   1  -2   34.69    1.09
  -2   1  -2   31.06    1.01
  -2   1  -2   33.98    1.02
   2  -1   2   32.86    1.07
   2  -1   2   34.63    1.07
   2  -1   2   34.06    1.08
   2  -1   2   34.29    1.09
  -1   1  -2  157.22    4.65
  -1   1  -2  154.25    4.63
  -1   1  -2  156.34    4.64
   1  -1   2  159.38    4.64
   1  -1   2  158.85    4.65
   1  -1   2  154.25    4.63
   0   1  -2  516.68   14.94
   0  -1   2  503.76   14.94
   1   1  -2   80.42    2.36
   1   1  -2   81.98    2.39
   1   1  -2   79.03    2.39
   1   1  -2   71.02    2.33
  -1  -1   2   78.60    2.33
  -1  -1   2   82.30    2.39
  -1  -1   2   79.18    2.36
  -1  -1   2   82.26    2.39
   2   1  -2    0.51    0.09
   2   1  -2    0.70    0.09
   2   1  -2    0.52    0.08
  -2  -1   2    0.51    0.08
  -2  -1   2    0.58    0.08
  -2  -1   2    0.45    0.08
   3   1  -2   35.34    1.29
   3   1  -2   41.56    1.22
   3   1  -2   43.83    1.31
   3   1  -2   38.32    1.31
  -3  -1   2   42.28    1.31
  -3  -1   2   43.85    1.33
  -3  -1   2   42.23    1.30
  -3  -1   2   42.70    1.22
   4   1  -2  135.11    4.12
   4   1  -2  133.71    4.03
   4   1  -2  137.63    4.14
   4   1  -2  136.22    4.12
  -4  -1   2  142.56    4.20
  -4  -1   2  137.04    4.12
  -4  -1   2  134.64    4.03
  -4  -1   2  139.66    4.14
   5   1  -2    0.03    0.12
   5   1  -2   -0.07    0.09
   5   1  -2    0.07    0.06
   5   1  -2    0.20    0.15
  -5  -1   2    0.01    0.11
  -5  -1   2    0.13    0.05
  -5  -1   2   -0.12    0.11
   6   1  -2    0.09    0.12
   6   1  -2    0.01    0.07
   6   1  -2    0.21    0.16
   6   1  -2    0.18    0.14
  -6  -1   2    0.15    0.13
  -6  -1   2    0.64    0.17
  -6  -1   2    0.15    0.07
  -6  -1   2    0.17    0.14
   7   1  -2   24.77    0.97
   7   1  -2   23.85    0.91
   7   1  -2   24.54    0.82
   7   1  -2   24.72    0.93
  -7  -1   2   25.67    0.83
  -7  -1   2   23.66    0.95
  -7  -1   2   25.63    0.94
  -7  -1   2   23.80    0.92
   8   1  -2    1.21    0.24
   8   1  -2    1.39    0.18
   8   1  -2    1.65    0.28
   8   1  -2    1.32    0.30
  -8  -1   2    1.07    0.24
  -8  -1   2    1.29    0.19
  -8  -1   2    1.72    0.30
  -8  -1   2    1.34    0.26
   9   1  -2   34.88    1.32
   9   1  -2   35.11    1.38
   9   1  -2   35.47    1.19
  -9  -1   2   36.12    1.20
  -9  -1   2   35.01    1.31
  -9  -1   2   36.25    1.34
  10   1  -2    0.10    0.37
  10   1  -2    0.04    0.29
  10   1  -2    0.07    0.19
 -10  -1   2    0.08    0.29
 -10  -1   2    0.08    0.20
  11   1  -2    0.20    0.40
  11   1  -2    0.27    0.36
  11   1  -2    0.09    0.22
 -11  -1   2    0.51    0.36
 -11  -1   2    0.02    0.26
  12   1  -2    2.40    0.58
  12   1  -2    2.72    0.48
 -12  -1   2    2.20    0.34
 -12  -1   2    2.07    0.46
  13   1  -2    4.67    0.75
  13   1  -2    4.64    0.65
 -13  -1   2    6.64    0.85
 -13   2  -1    0.48    0.53
 -13   2  -1    1.03    0.49
  13  -2   1    0.20    0.72
 -12   2  -1   -0.01    0.41
 -12   2  -1    0.35    0.45
  12  -2   1   -0.37    0.58
  12  -2   1    0.24    0.43
 -11   2  -1    6.23    0.70
 -11   2  -1    7.05    0.67
  11  -2   1    6.78    0.86
  11  -2   1    5.63    0.69
 -10   2  -1    0.60    0.30
 -10   2  -1    0.66    0.30
 -10   2  -1    0.48    0.27
  10  -2   1   -0.06    0.30
  10  -2   1   -0.42    0.39
  -9   2  -1    3.47    0.43
  -9   2  -1    3.89    0.43
  -9   2  -1    3.23    0.38
   9  -2   1    2.70    0.45
   9  -2   1    3.30    0.35
   9  -2   1    3.13    0.37
  -8   2  -1    0.51    0.20
  -8   2  -1    0.62    0.24
  -8   2  -1    0.35    0.21
   8  -2   1    0.16    0.20
   8  -2   1    0.65    0.30
   8  -2   1    0.62    0.21
  -7   2  -1    1.30    0.20
  -7   2  -1    1.74    0.29
  -7   2  -1    1.60    0.23
  -7   2  -1    1.52    0.21
   7  -2   1    1.50    0.21
   7  -2   1    1.96    0.24
   7  -2   1    1.53    0.30
   7  -2   1    1.57    0.23
  -6   2  -1    9.97    0.47
  -6   2  -1   10.43    0.46
  -6   2  -1    9.70    0.54
  -6   2  -1   10.78    0.52
   6  -2   1   10.70    0.58
   6  -2   1   10.65    0.49
   6  -2   1   10.49    0.45
   6  -2   1   10.00    0.48
  -5   2  -1   41.85    1.32
  -5   2  -1   39.51    1.35
  -5   2  -1   40.05    1.39
  -5   2  -1   41.53    1.31
   5  -2   1   40.33    1.35
   5  -2   1   41.11    1.31
   5  -2   1   41.81    1.33
   5  -2   1   39.66    1.40
  -4   2  -1   29.65    0.94
  -4   2  -1   29.30    0.99
  -4   2  -1   28.91    1.02
  -4   2  -1   28.76    0.94
   4  -2   1   29.23    0.96
   4  -2   1   28.50    0.99
   4  -2   1   29.10    0.95
  -3   2  -1    0.96    0.14
  -3   2  -1    0.89    0.10
  -3   2  -1    0.96    0.11
  -3   2  -1    1.14    0.16
   3  -2   1    0.78    0.15
   3  -2   1    0.83    0.12
   3  -2   1    0.77    0.11
   3  -2   1    1.11    0.12
  -2   2  -1   30.04    0.91
  -2   2  -1   24.54    0.91
  -2   2  -1   28.12    0.86
  -2   2  -1   28.21    0.88
  -2   2  -1   28.08    0.85
   2  -2   1   28.73    0.88
   2  -2   1   23.62    0.89
   2  -2   1   28.99    0.93
  -1   2  -1  173.63    5.07
  -1   2  -1  172.96    5.09
  -1   2  -1  170.28    5.06
  -1   2  -1  171.33    5.04
   1  -2   1  171.16    5.07
   1  -2   1  168.17    5.06
   1  -2   1  166.81    5.03
   1  -2   1  176.59    5.10
   0   2  -1    4.65    0.22
   0   2  -1    4.59    0.20
   0   2  -1    4.73    0.21
   0   2  -1    4.83    0.19
   0  -2   1    4.91    0.21
   0  -2   1    4.53    0.22
   0  -2   1    4.59    0.19
   0  -2   1    4.93    0.20
   1   2  -1  690.98   20.20
   3   2  -1  303.30    9.06
   3   2  -1  312.61    9.13
   3   2  -1  309.72    9.05
   3   2  -1  310.33    9.12
   3   2  -1  309.40    9.14
  -3  -2   1  308.15    9.13
  -3  -2   1  314.65    9.12
   4   2  -1    2.16    0.19
   4   2  -1    2.12    0.22
   4   2  -1    2.30    0.21
   4   2  -1    1.93    0.11
  -4  -2   1    2.05    0.21
  -4  -2   1    2.02    0.20
  -4  -2   1    2.01    0.18
  -4  -2   1    1.95    0.12
   5   2  -1  108.32    3.38
   5   2  -1  110.63    3.28
   5   2  -1  112.55    3.37
   5   2  -1  111.49    3.37
  -5  -2   1  106.22    3.36
  -5  -2   1  111.88    3.39
  -5  -2   1  110.85    3.28
  -5  -2   1  110.76    3.36
   6   2  -1    9.93    0.48
   6   2  -1    9.26    0.45
   6   2  -1    9.28    0.35
   6   2  -1    9.16    0.47
  -6  -2   1    8.66    0.46
  -6  -2   1    9.27    0.45
  -6  -2   1    8.91    0.45
  -6  -2   1    9.00    0.36
   7   2  -1   12.74    0.60
   7   2  -1   12.14    0.59
   7   2  -1   12.02    0.47
  -7  -2   1   11.69    0.58
  -7  -2   1   12.18    0.59
  -7  -2   1   12.17    0.58
  -7  -2   1   12.21    0.48
   8   2  -1   11.37    0.48
   8   2  -1   11.76    0.63
   8   2  -1   11.56    0.66
   8   2  -1   11.00    0.57
  -8  -2   1   12.11    0.60
  -8  -2   1   11.52    0.64
  -8  -2   1   11.78    0.50
  -8  -2   1   11.21    0.60
   9   2  -1   40.14    1.43
   9   2  -1   37.40    1.39
   9   2  -1   36.39    1.24
  -9  -2   1   35.32    1.39
  -9  -2   1   37.76    1.26
  -9  -2   1   34.98    1.36
  -9  -2   1   39.13    1.39
  10   2  -1   21.91    1.01
  10   2  -1   21.47    1.01
  10   2  -1   19.58    0.79
 -10  -2   1   21.00    0.98
 -10  -2   1   20.93    0.82
  11   2  -1    5.17    0.43
  11   2  -1    6.63    0.72
  11   2  -1    6.83    0.76
 -11  -2   1    6.97    0.68
 -11  -2   1    6.92    0.53
  12   2  -1    0.33    0.41
  12   2  -1    0.94    0.54
 -12  -2   1    0.23    0.29
 -12  -2   1    0.75    0.40
  13   2  -1    0.38    0.59
  13   2  -1    0.34    0.53
 -13  -2   1    1.18    0.50
 -13  -2   1    0.33    0.38
 -12   3   0    5.88    0.79
 -12   3   0    5.07    0.60
  12  -3   0    5.03    0.79
 -11   3   0    3.37    0.43
 -11   3   0    3.25    0.48
  11  -3   0    3.35    0.63
  11  -3   0    2.99    0.40
 -10   3   0   -0.15    0.30
 -10   3   0    0.98    0.34
  10  -3   0    0.28    0.47
  10  -3   0   -0.10    0.30
  -9   3   0   20.50    0.91
  -9   3   0   20.10    0.86
   9  -3   0   16.34    0.97
   9  -3   0   18.42    0.80
  -8   3   0    3.23    0.41
  -8   3   0    3.30    0.33
  -8   3   0    3.21    0.38
   8  -3   0    2.99    0.36
   8  -3   0    2.90    0.43
  -7   3   0   -0.06    0.15
  -7   3   0    0.12    0.19
  -7   3   0    0.24    0.18
   7  -3   0    0.17    0.28
   7  -3   0   -0.08    0.16
   7  -3   0    0.10    0.19
  -6   3   0   12.34    0.56
  -6   3   0   11.48    0.51
  -6   3   0   11.19    0.60
  -6   3   0   11.77    0.52
   6  -3   0   11.90    0.48
   6  -3   0   11.28    0.54
   6  -3   0   11.59    0.64
   6  -3   0   11.84    0.51
  -5   3   0    0.42    0.16
  -5   3   0   -0.23    0.18
  -5   3   0    0.18    0.13
   5  -3   0   -0.02    0.16
   5  -3   0    0.42    0.12
   5  -3   0    0.23    0.14
   5  -3   0    0.46    0.11
  -4   3   0   87.40    2.63
  -4   3   0   84.38    2.70
  -4   3   0   87.25    2.68
  -4   3   0   87.25    2.63
   4  -3   0   87.33    2.73
   4  -3   0   85.86    2.60
   4  -3   0   83.68    2.67
   4  -3   0   87.17    2.61
  -3   3   0   11.30    0.47
  -3   3   0   11.17    0.49
  -3   3   0   10.06    0.42
  -3   3   0   11.01    0.42
   3  -3   0   11.09    0.40
   3  -3   0   11.84    0.46
   3  -3   0   11.25    0.40
   3  -3   0   11.19    0.51
  -2   3   0   19.38    0.68
  -2   3   0   19.01    0.62
  -2   3   0   19.50    0.70
  -2   3   0   18.93    0.64
   2  -3   0   18.97    0.62
   2  -3   0   18.33    0.70
   2  -3   0   19.56    0.64
   2  -3   0   18.97    0.67
  -1   3   0   58.43    1.75
  -1   3   0   58.47    1.73
  -1   3   0   56.58    1.70
  -1   3   0   57.45    1.71
   1  -3   0   57.22    1.71
   1  -3   0   48.77    1.72
   1  -3   0   52.90    1.75
   1  -3   0   58.74    1.70
   0   3   0   46.39    1.43
   0   3   0   46.61    1.45
   0   3   0   46.74    1.44
   0   3   0   47.36    1.44
   0  -3   0   46.35    1.45
   0  -3   0   47.42    1.43
   0  -3   0   46.41    1.43
   0  -3   0   45.78    1.44
   1   3   0  390.97   11.14
   1   3   0  379.28   11.13
   1   3   0  374.24   11.12
   1   3   0  371.01   11.14
  -1  -3   0  379.23   11.14
  -1  -3   0  384.16   11.14
  -1  -3   0  382.50   11.13
  -1  -3   0  373.42   11.12
   2   3   0  259.29    7.39
   2   3   0  244.77    7.42
   2   3   0  248.28    7.37
   2   3   0  259.33    7.41
  -2  -3   0  259.48    7.38
  -2  -3   0  255.23    7.43
  -2  -3   0  224.81    7.40
  -2  -3   0  256.22    7.39
   3   3   0   93.83    2.81
   3   3   0   96.78    2.86
   3   3   0   95.03    2.88
   3   3   0   93.05    2.80
  -3  -3   0   95.91    2.87
  -3  -3   0   93.66    2.83
  -3  -3   0   91.19    2.82
  -3  -3   0   93.92    2.88
   4   3   0    3.99    0.19
   4   3   0    3.76    0.20
   4   3   0    3.97    0.30
   4   3   0    4.14    0.23
   4   3   0    4.85    0.38
  -4  -3   0    4.23    0.23
  -4  -3   0    3.93    0.27
   5   3   0   49.26    1.58
   5   3   0   49.95    1.50
   5   3   0   48.06    1.55
   5   3   0   48.10    1.60
  -5  -3   0   48.40    1.59
  -5  -3   0   48.08    1.61
  -5  -3   0   47.46    1.50
  -5  -3   0   49.42    1.55
   6   3   0   13.12    0.56
   6   3   0   13.18    0.61
   6   3   0   13.45    0.48
   6   3   0   13.14    0.56
  -6  -3   0   13.38    0.55
  -6  -3   0   12.09    0.49
  -6  -3   0   13.65    0.58
  -6  -3   0   12.41    0.58
   7   3   0    6.94    0.43
   7   3   0    6.03    0.48
   7   3   0    6.54    0.40
   7   3   0    6.66    0.32
  -7  -3   0    6.19    0.42
  -7  -3   0    7.13    0.41
  -7  -3   0    6.40    0.47
  -7  -3   0    7.20    0.35
   8   3   0   -0.30    0.21
   8   3   0   -0.20    0.19
   8   3   0   -0.06    0.20
  -8  -3   0    0.08    0.21
  -8  -3   0   -0.14    0.24
  -8  -3   0   -0.11    0.19
  -8  -3   0   -0.05    0.15
   9   3   0    0.20    0.26
   9   3   0   -0.22    0.15
   9   3   0    0.23    0.27
  -9  -3   0   -0.39    0.24
  -9  -3   0   -0.10    0.23
  -9  -3   0   -0.18    0.17
  10   3   0   23.57    1.05
  10   3   0   22.87    0.86
  10   3   0   23.54    1.08
 -10  -3   0   23.60    1.05
 -10  -3   0   22.13    0.89
  11   3   0    2.07    0.48
  11   3   0    1.10    0.24
  11   3   0    0.35    0.35
 -11  -3   0    1.18    0.29
 -11  -3   0    1.38    0.38
  12   3   0   -0.10    0.46
  12   3   0    0.12    0.45
 -12  -3   0    0.61    0.41
 -12  -3   0    0.29    0.31
  13   3   0    2.08    0.59
  13   3   0    1.92    0.64
 -13  -3   0    2.07    0.55
 -13  -3   0    0.97    0.37
 -14  -3   0    1.00    0.58
 -12   4   1    1.17    0.52
 -12   4   1    1.15    0.49
  12  -4  -1    1.85    0.77
 -11   4   1    0.92    0.44
 -11   4   1    1.49    0.46
  11  -4  -1    1.11    0.64
 -10   4   1    2.71    0.43
 -10   4   1    3.01    0.45
  10  -4  -1    2.85    0.32
  10  -4  -1    2.71    0.59
  -9   4   1    4.52    0.56
  -9   4   1    4.26    0.54
   9  -4  -1    4.20    0.37
   9  -4  -1    2.58    0.51
   9  -4  -1    3.50    0.39
  -8   4   1   10.40    0.60
  -8   4   1    9.60    0.61
   8  -4  -1   10.06    0.49
   8  -4  -1    9.69    0.46
   8  -4  -1   10.95    0.77
  -7   4   1    0.75    0.24
  -7   4   1    0.64    0.22
  -7   4   1    0.94    0.22
   7  -4  -1    0.42    0.13
   7  -4  -1    0.60    0.17
   7  -4  -1    0.47    0.34
  -6   4   1    0.16    0.17
  -6   4   1    0.38    0.17
  -6   4   1    0.31    0.27
  -6   4   1    0.44    0.21
   6  -4  -1    0.35    0.26
   6  -4  -1    0.21    0.11
   6  -4  -1    0.28    0.18
  -5   4   1    5.32    0.38
  -5   4   1    5.46    0.43
  -5   4   1    6.22    0.36
  -5   4   1    5.92    0.36
   5  -4  -1    5.43    0.26
   5  -4  -1    5.69    0.45
   5  -4  -1    5.98    0.38
   5  -4  -1    5.64    0.25
  -4   4   1   26.64    0.90
  -4   4   1   25.19    0.93
  -4   4   1   24.61    0.95
  -4   4   1   25.58    0.89
   4  -4  -1   25.76    0.81
   4  -4  -1   24.64    0.92
   4  -4  -1   25.69    0.82
   4  -4  -1   26.24    0.99
  -3   4   1    3.13    0.23
  -3   4   1    2.98    0.27
  -3   4   1    2.85    0.24
   3  -4  -1    3.62    0.32
   3  -4  -1    3.55    0.24
   3  -4  -1    3.03    0.16
   3  -4  -1    2.91    0.15
   3  -4  -1    2.90    0.25
  -2   4   1    0.16    0.09
  -2   4   1    0.66    0.13
   2  -4  -1    0.09    0.10
   2  -4  -1    0.35    0.06
   2  -4  -1    0.29    0.15
   2  -4  -1    0.08    0.09
  -1   4   1   11.81    0.49
  -1   4   1   12.22    0.43
  -1   4   1   12.60    0.47
  -1   4   1   11.76    0.47
   1  -4  -1   11.98    0.48
   1  -4  -1   13.13    0.48
   1  -4  -1   11.68    0.42
   1  -4  -1   13.21    0.51
   0   4   1   14.10    0.53
   0   4   1   14.51    0.56
   0   4   1   12.95    0.51
   0   4   1   14.10    0.52
   0  -4  -1   13.67    0.50
   0  -4  -1   14.77    0.53
   0  -4  -1   14.53    0.53
   0  -4  -1   14.69    0.53
   1   4   1   21.61    0.72
   1   4   1   21.85    0.73
   1   4   1   22.46    0.72
   1   4   1   19.94    0.69
  -1  -4  -1   20.60    0.73
  -1  -4  -1   18.26    0.70
  -1  -4  -1   21.52    0.70
  -1  -4  -1   20.91    0.72
   2   4   1   77.22    2.37
   2   4   1   68.05    2.34
   2   4   1   77.47    2.33
   2   4   1   78.51    2.38
  -2  -4  -1   78.83    2.38
  -2  -4  -1   77.89    2.33
  -2  -4  -1   81.20    2.39
  -2  -4  -1   78.80    2.35
   3   4   1    1.78    0.16
   3   4   1    1.98    0.23
   3   4   1    1.43    0.16
  -3  -4  -1    1.59    0.13
  -3  -4  -1    1.73    0.21
  -3  -4  -1    1.81    0.14
  -3  -4  -1    1.56    0.21
   4   4   1    0.83    0.18
   4   4   1    0.69    0.16
   4   4   1    1.42    0.16
   4   4   1    0.79    0.12
  -4  -4  -1    1.02    0.15
  -4  -4  -1    1.09    0.16
  -4  -4  -1    1.17    0.19
  -4  -4  -1    1.13    0.13
   5   4   1   76.54    2.40
   5   4   1   78.06    2.33
   5   4   1   75.87    2.34
   5   4   1   77.47    2.44
  -5  -4  -1   72.22    2.42
  -5  -4  -1   76.45    2.34
  -5  -4  -1   75.75    2.33
  -5  -4  -1   78.67    2.42
   6   4   1    0.91    0.14
   6   4   1    0.64    0.16
   6   4   1    0.62    0.15
   6   4   1    0.59    0.21
  -6  -4  -1    0.67    0.14
  -6  -4  -1    0.77    0.15
  -6  -4  -1    1.03    0.21
  -6  -4  -1    0.71    0.19
   7   4   1    1.31    0.22
   7   4   1    1.68    0.22
   7   4   1    1.76    0.29
  -7  -4  -1    1.60    0.19
  -7  -4  -1    1.74    0.31
  -7  -4  -1    2.19    0.30
  -7  -4  -1    2.05    0.27
   8   4   1    0.29    0.24
   8   4   1    0.42    0.20
   8   4   1   -0.03    0.14
  -8  -4  -1    0.61    0.20
  -8  -4  -1    0.88    0.25
  -8  -4  -1    0.72    0.18
   9   4   1   -0.06    0.33
   9   4   1   -0.30    0.22
   9   4   1   -0.20    0.16
  -9  -4  -1   -0.05    0.27
  -9  -4  -1    0.35    0.19
  10   4   1    4.07    0.51
  10   4   1    4.83    0.55
  10   4   1    5.47    0.39
 -10  -4  -1    5.21    0.58
 -10  -4  -1    4.86    0.49
 -10  -4  -1    4.69    0.46
  11   4   1    0.15    0.41
  11   4   1    0.10    0.37
  11   4   1    0.23    0.25
 -11  -4  -1    0.49    0.36
 -11  -4  -1    0.40    0.27
  12   4   1    2.09    0.51
  12   4   1    2.61    0.52
 -12  -4  -1    2.40    0.46
 -12  -4  -1    2.74    0.38
  13   4   1    1.82    0.55
  13   4   1    2.21    0.60
 -13  -4  -1    1.34    0.52
 -13  -4  -1    1.57    0.44
 -11   5   2    1.12    0.45
 -11   5   2    0.20    0.48
  11  -5  -2    1.50    0.72
 -10   5   2    0.66    0.40
 -10   5   2   -0.02    0.40
  10  -5  -2    0.23    0.51
  -9   5   2    0.63    0.34
  -9   5   2    0.62    0.34
   9  -5  -2    0.28    0.16
   9  -5  -2    0.32    0.45
  -8   5   2    0.61    0.29
  -8   5   2    0.08    0.27
   8  -5  -2    0.46    0.41
   8  -5  -2    0.11    0.12
   8  -5  -2    0.18    0.11
  -7   5   2    1.22    0.27
  -7   5   2    0.63    0.25
  -7   5   2    0.63    0.28
   7  -5  -2    0.91    0.12
   7  -5  -2    0.97    0.38
   7  -5  -2    0.81    0.11
  -6   5   2    1.17    0.23
  -6   5   2    1.59    0.29
  -6   5   2    1.59    0.26
   6  -5  -2    1.32    0.34
   6  -5  -2    1.44    0.13
  -5   5   2    7.32    0.46
  -5   5   2    7.47    0.44
  -5   5   2    7.16    0.43
  -5   5   2    6.35    0.50
   5  -5  -2    7.32    0.45
   5  -5  -2    6.73    0.25
   5  -5  -2    7.25    0.53
   5  -5  -2    5.59    0.24
  -4   5   2    0.44    0.22
  -4   5   2    0.46    0.17
  -4   5   2    0.33    0.15
  -4   5   2    0.09    0.15
   4  -5  -2    0.04    0.17
   4  -5  -2    0.21    0.05
   4  -5  -2    0.10    0.05
   4  -5  -2    0.24    0.21
  -3   5   2    2.49    0.29
  -3   5   2    2.52    0.26
  -3   5   2    2.40    0.27
   3  -5  -2    2.34    0.27
   3  -5  -2    2.12    0.27
   3  -5  -2    2.31    0.27
   3  -5  -2    2.40    0.13
   3  -5  -2    2.56    0.13
  -2   5   2    0.20    0.06
  -2   5   2    0.06    0.12
  -2   5   2    0.06    0.14
  -2   5   2    0.33    0.14
   2  -5  -2    0.33    0.13
   2  -5  -2    0.18    0.06
   2  -5  -2    0.13    0.16
   2  -5  -2    0.09    0.12
  -1   5   2   22.53    0.82
  -1   5   2   24.04    0.83
  -1   5   2   22.47    0.74
  -1   5   2   21.87    0.87
   1  -5  -2   23.85    0.75
   1  -5  -2   23.21    0.82
   1  -5  -2   22.25    0.81
   1  -5  -2   21.86    0.82
   0   5   2    2.00    0.17
   0   5   2    2.54    0.21
   0   5   2    2.34    0.23
   0  -5  -2    2.35    0.18
   0  -5  -2    2.41    0.24
   0  -5  -2    2.05    0.20
   0  -5  -2    2.20    0.23
   1   5   2    7.57    0.33
   1   5   2    8.14    0.37
   1   5   2    7.33    0.35
   1   5   2    6.73    0.40
  -1  -5  -2    7.27    0.34
  -1  -5  -2    7.38    0.33
  -1  -5  -2    7.30    0.37
   2   5   2   17.28    0.62
   2   5   2   15.64    0.62
   2   5   2   16.46    0.64
   2   5   2   16.30    0.57
  -2  -5  -2   16.83    0.58
  -2  -5  -2   17.06    0.63
  -2  -5  -2   16.46    0.62
  -2  -5  -2   16.73    0.65
   3   5   2    0.04    0.07
   3   5   2    0.00    0.10
   3   5   2   -0.03    0.12
   3   5   2    0.11    0.12
   3   5   2    0.04    0.15
  -3  -5  -2    0.07    0.07
  -3  -5  -2   -0.02    0.12
  -3  -5  -2    0.11    0.12
   4   5   2   39.05    1.33
   4   5   2   39.93    1.26
   4   5   2   38.77    1.25
   4   5   2   36.55    1.28
  -4  -5  -2   38.33    1.20
  -4  -5  -2   38.96    1.31
  -4  -5  -2   36.76    1.18
  -4  -5  -2   37.90    1.32
   5   5   2   40.66    1.39
   5   5   2   39.08    1.29
   5   5   2   39.41    1.33
  -5  -5  -2   38.24    1.35
  -5  -5  -2   37.16    1.22
  -5  -5  -2   39.65    1.38
  -5  -5  -2   39.95    1.24
   6   5   2    4.71    0.36
   6   5   2    5.06    0.46
   6   5   2    5.21    0.35
   6   5   2    5.54    0.32
  -6  -5  -2    5.31    0.41
  -6  -5  -2    5.85    0.44
  -6  -5  -2    4.82    0.27
   7   5   2    7.42    0.56
   7   5   2    7.25    0.38
   7   5   2    5.83    0.44
  -7  -5  -2    7.45    0.54
  -7  -5  -2    7.33    0.49
  -7  -5  -2    6.91    0.37
  -7  -5  -2    6.97    0.41
   8   5   2    0.07    0.18
   8   5   2   -0.08    0.23
  -8  -5  -2    0.24    0.22
  -8  -5  -2    0.16    0.17
   9   5   2   13.31    0.82
   9   5   2   14.71    0.66
   9   5   2   13.04    0.60
  -9  -5  -2   14.14    0.76
  -9  -5  -2   13.46    0.61
  -9  -5  -2   13.58    0.65
  10   5   2    1.87    0.26
  10   5   2    1.81    0.44
  10   5   2    2.02    0.32
 -10  -5  -2    1.60    0.31
 -10  -5  -2    1.69    0.36
 -10  -5  -2    2.15    0.30
  11   5   2    0.58    0.33
  11   5   2    1.35    0.29
  11   5   2    0.05    0.43
 -11  -5  -2   -0.16    0.29
 -11  -5  -2    0.57    0.38
  12   5   2    0.36    0.39
  12   5   2    0.49    0.48
 -12  -5  -2   -0.31    0.41
 -12  -5  -2   -0.33    0.33
  13   5   2    1.86    0.65
  13   5   2    2.65    0.51
 -13  -5  -2    3.60    0.61
 -13  -5  -2    1.78    0.46
 -11   6   3    0.23    0.52
 -11   6   3    0.73    0.53
  11  -6  -3    0.22    0.75
 -10   6   3    0.88    0.44
 -10   6   3    1.23    0.49
  10  -6  -3    0.31    0.61
  -9   6   3    7.88    0.74
  -9   6   3    8.27    0.75
   9  -6  -3    8.61    0.94
  -8   6   3    1.03    0.36
  -8   6   3    0.38    0.36
   8  -6  -3    1.07    0.47
  -7   6   3    1.59    0.34
  -7   6   3    2.55    0.39
   7  -6  -3    1.68    0.41
  -6   6   3    1.74    0.31
  -6   6   3    2.08    0.30
   6  -6  -3    2.25    0.42
  -5   6   3    5.55    0.45
  -5   6   3    6.10    0.46
  -5   6   3    5.93    0.44
   5  -6  -3    5.52    0.55
  -4   6   3   48.58    1.70
  -4   6   3   49.24    1.66
  -4   6   3   49.99    1.65
  -4   6   3   47.94    1.63
   4  -6  -3   48.10    1.66
   4  -6  -3   48.70    1.71
  -3   6   3   -0.15    0.21
  -3   6   3    0.36    0.17
  -3   6   3    0.29    0.17
   3  -6  -3    0.28    0.22
   3  -6  -3    0.29    0.16
   3  -6  -3    0.14    0.17
  -2   6   3    3.35    0.16
  -2   6   3    2.80    0.32
  -2   6   3    2.91    0.31
  -2   6   3    3.53    0.30
   2  -6  -3    3.54    0.31
   2  -6  -3    3.13    0.34
   2  -6  -3    3.53    0.32
   2  -6  -3    3.32    0.18
  -1   6   3    4.81    0.34
  -1   6   3    4.94    0.32
  -1   6   3    4.93    0.35
  -1   6   3    4.68    0.24
   1  -6  -3    4.90    0.25
   1  -6  -3    5.38    0.35
   1  -6  -3    4.77    0.33
   1  -6  -3    4.73    0.36
   0   6   3    0.79    0.17
   0   6   3    1.28    0.28
   0   6   3    1.11    0.14
   0   6   3    1.13    0.17
   0  -6  -3    0.79    0.17
   0  -6  -3    1.20    0.18
   0  -6  -3    1.08    0.14
   0  -6  -3    1.13    0.18
   1   6   3    7.43    0.40
   1   6   3    7.97    0.38
   1   6   3    7.13    0.39
  -1  -6  -3    8.22    0.40
  -1  -6  -3    8.04    0.38
  -1  -6  -3    7.65    0.42
  -1  -6  -3    8.03    0.38
   2   6   3   -0.06    0.14
   2   6   3    0.06    0.09
   2   6   3    0.02    0.12
  -2  -6  -3    0.18    0.14
  -2  -6  -3    0.23    0.10
  -2  -6  -3    0.07    0.14
  -2  -6  -3    0.17    0.12
   3   6   3    6.88    0.39
   3   6   3    7.32    0.43
   3   6   3    6.84    0.38
   3   6   3    6.98    0.29
   3   6   3    6.56    0.39
  -3  -6  -3    7.28    0.30
  -3  -6  -3    7.05    0.41
  -3  -6  -3    7.51    0.43
   4   6   3    0.59    0.15
   4   6   3    0.63    0.16
   4   6   3    0.33    0.16
   4   6   3    0.33    0.18
  -4  -6  -3    0.78    0.19
  -4  -6  -3    0.67    0.09
  -4  -6  -3    0.60    0.09
  -4  -6  -3    0.36    0.18
   5   6   3    3.16    0.29
   5   6   3    2.81    0.39
   5   6   3    2.93    0.27
   5   6   3    3.04    0.31
  -5  -6  -3    2.33    0.29
  -5  -6  -3    2.86    0.17
  -5  -6  -3    2.39    0.18
  -5  -6  -3    2.91    0.38
   6   6   3    4.96    0.37
   6   6   3    4.98    0.35
   6   6   3    6.13    0.41
   6   6   3    4.60    0.48
  -6  -6  -3    4.74    0.46
  -6  -6  -3    4.82    0.41
  -6  -6  -3    4.35    0.24
   7   6   3    4.64    0.35
   7   6   3    4.02    0.38
   7   6   3    4.59    0.52
  -7  -6  -3    3.05    0.23
  -7  -6  -3    4.53    0.43
   8   6   3    6.82    0.51
   8   6   3    6.94    0.66
  -8  -6  -3    6.94    0.37
  -8  -6  -3    6.73    0.57
  -8  -6  -3    6.36    0.38
   9   6   3    5.27    0.43
   9   6   3    5.13    0.64
  -9  -6  -3    4.89    0.57
  -9  -6  -3    5.52    0.49
  -9  -6  -3    6.60    0.42
  10   6   3   -0.42    0.25
  10   6   3    0.03    0.37
 -10  -6  -3   -0.23    0.34
 -10  -6  -3   -0.07    0.23
 -10  -6  -3    0.18    0.28
  11   6   3    0.63    0.29
  11   6   3    0.58    0.47
 -11  -6  -3   -0.03    0.39
 -11  -6  -3   -0.04    0.33
  12   6   3   -0.45    0.49
  12   6   3    0.45    0.41
 -12  -6  -3    0.90    0.41
 -12  -6  -3   -0.27    0.45
  13   6   3    2.56    0.72
 -13  -6  -3    1.55    0.57
 -13  -6  -3    1.23    0.59
 -10   7   4    1.52    0.56
 -10   7   4    2.15    0.56
  10  -7  -4    2.45    0.80
  -9   7   4    1.38    0.45
  -9   7   4    0.34    0.44
   9  -7  -4    0.60    0.59
  -8   7   4    3.17    0.48
  -8   7   4    3.71    0.50
   8  -7  -4    2.65    0.59
  -7   7   4    7.62    0.68
  -7   7   4    8.15    0.70
   7  -7  -4   10.09    0.85
  -6   7   4    6.32    0.58
  -6   7   4    6.48    0.58
   6  -7  -4    6.61    0.67
  -5   7   4    2.04    0.35
  -5   7   4    1.53    0.31
   5  -7  -4    1.28    0.38
  -4   7   4    0.22    0.26
  -4   7   4    0.47    0.23
   4  -7  -4    0.31    0.28
  -3   7   4   13.37    0.71
  -3   7   4   15.18    0.70
  -3   7   4   14.81    0.68
   3  -7  -4   14.63    0.68
   3  -7  -4   14.76    0.73
  -2   7   4   13.85    0.50
  -2   7   4   14.13    0.65
  -2   7   4   13.69    0.64
  -2   7   4   14.35    0.66
   2  -7  -4   13.29    0.63
   2  -7  -4   12.54    0.47
   2  -7  -4   14.37    0.65
   2  -7  -4   14.13    0.68
  -1   7   4    2.88    0.33
  -1   7   4    3.29    0.34
  -1   7   4    3.63    0.36
  -1   7   4    3.27    0.21
   1  -7  -4    3.31    0.23
   1  -7  -4    3.07    0.35
   1  -7  -4    3.26    0.35
   1  -7  -4    3.16    0.35
   0   7   4    2.71    0.32
   0   7   4    3.05    0.28
   0   7   4    2.40    0.33
   0   7   4    2.78    0.26
   0  -7  -4    3.13    0.32
   0  -7  -4    3.01    0.26
   0  -7  -4    2.48    0.32
   0  -7  -4    2.67    0.35
   1   7   4    8.34    0.44
   1   7   4    8.83    0.42
   1   7   4    8.89    0.47
   1   7   4    9.67    0.50
  -1  -7  -4    9.45    0.59
  -1  -7  -4    8.84    0.43
  -1  -7  -4    8.91    0.51
   2   7   4   44.77    1.48
   2   7   4   46.39    1.50
   2   7   4   41.34    1.39
   2   7   4   43.86    1.50
  -2  -7  -4   44.66    1.52
  -2  -7  -4   42.35    1.40
  -2  -7  -4   43.90    1.49
  -2  -7  -4   45.59    1.49
   3   7   4    6.12    0.39
   3   7   4    5.31    0.27
   3   7   4    5.71    0.39
   3   7   4    6.24    0.43
   3   7   4    6.26    0.42
  -3  -7  -4    5.86    0.43
  -3  -7  -4    6.05    0.28
  -3  -7  -4    5.84    0.41
   4   7   4    0.88    0.20
   4   7   4    0.46    0.18
   4   7   4    0.91    0.20
   4   7   4    0.80    0.24
  -4  -7  -4    0.72    0.20
  -4  -7  -4    0.76    0.22
  -4  -7  -4    1.07    0.11
  -4  -7  -4    1.05    0.13
   5   7   4    4.90    0.47
   5   7   4    3.94    0.40
   5   7   4    3.79    0.35
   5   7   4    3.85    0.44
  -5  -7  -4    4.27    0.42
  -5  -7  -4    3.68    0.43
   6   7   4    2.14    0.29
   6   7   4    2.64    0.34
   6   7   4    2.63    0.36
  -6  -7  -4    2.18    0.32
   7   7   4   10.16    0.53
   7   7   4   10.51    0.59
   7   7   4   10.61    0.74
  -7  -7  -4    9.87    0.36
  -7  -7  -4   10.66    0.66
   8   7   4    7.62    0.56
   8   7   4    8.32    0.73
  -8  -7  -4    7.03    0.31
  -8  -7  -4    7.88    0.34
  -8  -7  -4    8.81    0.64
   9   7   4    2.80    0.40
   9   7   4    2.00    0.42
   9   7   4    1.87    0.34
  -9  -7  -4    2.10    0.24
  -9  -7  -4    1.96    0.20
  -9  -7  -4    2.53    0.44
  10   7   4    0.44    0.34
  10   7   4   -0.01    0.41
 -10  -7  -4    0.52    0.34
 -10  -7  -4    0.43    0.22
  11   7   4    3.08    0.57
  11   7   4    2.24    0.45
 -11  -7  -4    2.44    0.50
  12   7   4    0.67    0.44
  12   7   4    0.23    0.58
 -12  -7  -4    0.55    0.47
  13   7   4    0.76    0.68
 -13  -7  -4    0.94    0.56
  -9   8   5    0.04    0.50
  -9   8   5   -0.26    0.48
   9  -8  -5    0.19    0.65
  -8   8   5   -0.07    0.43
  -8   8   5    0.40    0.45
   8  -8  -5    1.14    0.58
  -7   8   5    0.46    0.38
  -7   8   5    0.62    0.40
   7  -8  -5    0.81    0.49
  -6   8   5    0.76    0.31
  -6   8   5    0.22    0.32
   6  -8  -5    0.08    0.44
  -5   8   5    7.62    0.61
  -5   8   5    7.22    0.63
   5  -8  -5    7.11    0.73
  -4   8   5    0.85    0.30
   4  -8  -5    0.39    0.38
   4  -8  -5    0.70    0.32
  -3   8   5    0.14    0.27
   3  -8  -5    0.23    0.29
   3  -8  -5   -0.04    0.23
  -2   8   5    7.51    0.56
  -2   8   5    8.76    0.54
  -2   8   5    7.91    0.31
   2  -8  -5    8.16    0.58
   2  -8  -5    7.88    0.32
   2  -8  -5    8.46    0.54
  -1   8   5    0.39    0.13
  -1   8   5    0.60    0.24
  -1   8   5    0.10    0.22
   1  -8  -5   -0.05    0.14
   1  -8  -5    0.66    0.23
   1  -8  -5    0.24    0.22
   0   8   5    0.07    0.21
   0   8   5    0.52    0.16
   0   8   5    0.38    0.21
   0   8   5    0.13    0.18
   0  -8  -5    0.53    0.23
   0  -8  -5    0.47    0.21
   0  -8  -5    0.37    0.15
   1   8   5    0.30    0.22
   1   8   5    0.51    0.22
   1   8   5    0.26    0.17
  -1  -8  -5    0.44    0.23
  -1  -8  -5   -0.10    0.22
  -1  -8  -5    0.17    0.18
  -1  -8  -5    0.04    0.17
   2   8   5    1.87    0.30
   2   8   5    2.36    0.24
   2   8   5    2.45    0.34
   2   8   5    2.41    0.34
  -2  -8  -5    2.08    0.31
  -2  -8  -5    2.17    0.29
  -2  -8  -5    2.41    0.28
  -2  -8  -5    2.22    0.33
   3   8   5    7.36    0.34
   3   8   5    8.22    0.50
   3   8   5    8.22    0.55
   3   8   5    7.25    0.49
  -3  -8  -5    8.07    0.53
  -3  -8  -5    7.50    0.35
  -3  -8  -5    8.08    0.50
   4   8   5    1.72    0.28
   4   8   5    2.34    0.32
   4   8   5    1.97    0.30
  -4  -8  -5    2.00    0.30
  -4  -8  -5    2.84    0.35
  -4  -8  -5    1.89    0.14
  -4  -8  -5    1.68    0.14
   5   8   5    0.07    0.25
   5   8   5    0.42    0.23
   5   8   5    0.43    0.24
  -5  -8  -5   -0.05    0.23
   6   8   5    0.06    0.25
   6   8   5    0.06    0.34
   6   8   5    0.27    0.25
  -6  -8  -5    0.41    0.27
   7   8   5   -0.34    0.25
   7   8   5    0.28    0.37
  -7  -8  -5   -0.09    0.28
   8   8   5    1.80    0.36
   8   8   5    2.38    0.48
  -8  -8  -5    2.11    0.42
   9   8   5    1.89    0.42
   9   8   5    2.73    0.51
  -9  -8  -5    2.74    0.47
  10   8   5   -0.24    0.48
  10   8   5    0.03    0.36
 -10  -8  -5    1.57    0.44
  11   8   5    1.75    0.57
  11   8   5    1.31    0.45
 -11  -8  -5    0.68    0.49
  12   8   5    0.45    0.48
  12   8   5    0.01    0.65
 -12  -8  -5    0.82    0.57
  -8   9   6   -0.32    0.50
  -8   9   6    0.67    0.50
   8  -9  -6    1.15    0.71
  -7   9   6    0.45    0.45
  -7   9   6   -0.34    0.44
   7  -9  -6   -0.83    0.57
  -6   9   6    0.38    0.41
  -6   9   6    0.27    0.39
   6  -9  -6    0.73    0.48
  -5   9   6   -0.23    0.36
  -5   9   6    0.05    0.33
   5  -9  -6   -0.01    0.46
  -4   9   6    3.31    0.44
   4  -9  -6    2.91    0.47
   4  -9  -6    3.60    0.43
  -3   9   6   -0.33    0.31
   3  -9  -6   -0.44    0.34
   3  -9  -6    0.25    0.30
  -2   9   6   -0.39    0.53
  -2   9   6    0.29    0.31
  -2   9   6    0.14    0.09
   2  -9  -6    0.25    0.11
   2  -9  -6    0.59    0.32
   2  -9  -6   -0.20    0.28
  -1   9   6    1.82    0.30
  -1   9   6    1.40    0.19
  -1   9   6    1.06    0.28
   1  -9  -6    1.43    0.32
   1  -9  -6    1.51    0.19
   1  -9  -6    1.59    0.32
   0   9   6   10.64    0.57
   0   9   6   10.77    0.52
   0   9   6   11.03    0.67
   0  -9  -6   10.58    0.58
   0  -9  -6   11.02    0.67
   0  -9  -6   11.04    0.61
   1   9   6    1.71    0.26
   1   9   6    2.01    0.25
   1   9   6    1.45    0.32
  -1  -9  -6    1.22    0.31
  -1  -9  -6    2.45    0.35
   2   9   6    0.36    0.17
   2   9   6    0.14    0.25
   2   9   6    0.32    0.23
  -2  -9  -6    0.62    0.20
  -2  -9  -6    0.52    0.30
   3   9   6   -0.11    0.23
   3   9   6    0.32    0.26
   3   9   6   -0.02    0.13
  -3  -9  -6   -0.03    0.14
  -3  -9  -6   -0.11    0.26
  -3  -9  -6    0.59    0.24
   4   9   6    8.79    0.60
   4   9   6    8.83    0.62
  -4  -9  -6    7.95    0.61
   5   9   6    0.24    0.33
   5   9   6    0.13    0.31
  -5  -9  -6    0.16    0.30
   6   9   6    4.26    0.62
   6   9   6    5.33    0.58
  -6  -9  -6    4.93    0.54
   7   9   6   11.52    0.73
   7   9   6   10.81    0.83
  -7  -9  -6    8.99    0.76
   8   9   6    0.37    0.36
   8   9   6    0.36    0.42
  -8  -9  -6    0.26    0.36
   9   9   6    0.42    0.38
   9   9   6    0.23    0.46
  -9  -9  -6    0.96    0.40
  10   9   6   -0.76    0.54
  10   9   6    0.28    0.44
 -10  -9  -6    0.08    0.43
  11   9   6    0.24    0.50
  11   9   6    0.50    0.66
 -11  -9  -6    0.30    0.55
  12   9   6    1.80    0.56
  12   9   6    2.33    0.75
 -12  -9  -6    1.01    0.59
  -7  10   7    0.89    0.57
  -7  10   7   -0.17    0.51
   7 -10  -7    0.61    0.74
  -6  10   7    0.61    0.50
  -6  10   7    1.17    0.50
   6 -10  -7   -0.30    0.59
  -5  10   7    0.67    0.43
  -5  10   7    0.43    0.44
   5 -10  -7    0.52    0.54
  -4  10   7   -0.12    0.36
   4 -10  -7   -0.57    0.44
   4 -10  -7   -0.50    0.36
  -3  10   7   -0.11    0.32
   3 -10  -7    0.36    0.38
   3 -10  -7    0.58    0.42
  -2  10   7    0.80    0.34
   2 -10  -7    0.99    0.39
   2 -10  -7    0.69    0.39
  -1  10   7    7.32    0.62
  -1  10   7    7.29    0.41
  -1  10   7    7.83    0.66
   1 -10  -7    6.78    0.41
   1 -10  -7    7.39    0.63
   1 -10  -7    7.29    0.64
   0  10   7    5.10    0.41
   0  10   7    3.93    0.49
   0  10   7    5.19    0.59
   0 -10  -7    4.84    0.55
   0 -10  -7    4.60    0.41
   0 -10  -7    5.08    0.57
   1  10   7    4.40    0.54
   1  10   7    3.65    0.42
   1  10   7    4.72    0.46
  -1 -10  -7    5.01    0.44
  -1 -10  -7    4.49    0.53
  -1 -10  -7    4.78    0.46
   2  10   7   -0.06    0.26
   2  10   7    0.61    0.32
  -2 -10  -7   -0.15    0.20
  -2 -10  -7   -0.31    0.26
  -2 -10  -7   -0.28    0.26
   3  10   7    1.68    0.37
   3  10   7    1.36    0.18
   3  10   7    1.85    0.35
  -3 -10  -7    1.35    0.25
  -3 -10  -7    1.58    0.38
   4  10   7    2.64    0.39
   4  10   7    3.31    0.43
  -4 -10  -7    4.24    0.51
   5  10   7    8.25    0.71
   5  10   7    8.41    0.75
  -5 -10  -7    8.55    0.74
   6  10   7    7.69    0.74
  -6 -10  -7    6.89    0.71
   7  10   7    2.53    0.47
   7  10   7    2.06    0.48
  -7 -10  -7    2.14    0.45
   8  10   7   -0.07    0.41
   8  10   7   -0.11    0.46
  -8 -10  -7   -0.45    0.37
   9  10   7    0.03    0.52
   9  10   7    0.34    0.46
  -9 -10  -7    1.04    0.49
  10  10   7    0.65    0.67
  10  10   7    1.18    0.56
 -10 -10  -7    0.97    0.56
  11  10   7    2.51    0.74
  11  10   7    2.17    0.64
 -11 -10  -7    1.50    0.66
  -6  11   8    0.67    0.56
  -6  11   8    0.73    0.61
   6 -11  -8    0.32    0.68
  -5  11   8    1.65    0.53
  -5  11   8    0.92    0.58
   5 -11  -8    1.08    0.64
  -4  11   8   -0.27    0.46
  -4  11   8    0.33    0.43
   4 -11  -8   -0.05    0.55
  -3  11   8   -0.36    0.43
   3 -11  -8    0.18    0.50
   3 -11  -8    0.38    0.42
  -2  11   8    6.57    0.75
   2 -11  -8    5.86    0.81
   2 -11  -8    5.28    0.75
  -1  11   8    2.43    0.33
  -1  11   8    1.66    0.42
   1 -11  -8    2.67    0.47
   1 -11  -8    2.22    0.42
   0  11   8    1.01    0.37
   0  11   8    0.91    0.34
   0  11   8    0.85    0.24
   0 -11  -8    0.48    0.36
   0 -11  -8    0.94    0.38
   1  11   8    0.91    0.37
   1  11   8    1.71    0.33
   1  11   8    1.55    0.34
  -1 -11  -8    0.56    0.31
  -1 -11  -8    0.72    0.36
  -1 -11  -8    0.25    0.31
   2  11   8    1.16    0.41
   2  11   8    0.92    0.34
  -2 -11  -8    0.50    0.38
  -2 -11  -8    0.70    0.25
  -2 -11  -8    0.56    0.33
   3  11   8    0.74    0.36
   3  11   8    1.83    0.41
  -3 -11  -8    0.82    0.40
  -3 -11  -8    0.79    0.23
   4  11   8    5.28    0.58
   4  11   8    4.92    0.70
  -4 -11  -8    5.19    0.67
   5  11   8    0.09    0.42
   5  11   8    0.64    0.40
  -5 -11  -8    1.05    0.42
   6  11   8    0.75    0.44
   6  11   8    0.57    0.48
  -6 -11  -8    0.99    0.41
   7  11   8   -0.45    0.44
   7  11   8    0.39    0.53
  -7 -11  -8    0.20    0.40
   8  11   8   -0.66    0.55
   8  11   8   -0.12    0.47
  -8 -11  -8   -0.06    0.41
   9  11   8    1.14    0.70
   9  11   8   -0.08    0.53
  -9 -11  -8    0.43    0.55
  10  11   8   -0.52    0.58
  10  11   8    1.66    0.74
 -10 -11  -8    0.76    0.59
  -4  12   9    0.61    0.59
  -4  12   9    0.06    0.54
   4 -12  -9   -0.61    0.64
  -3  12   9    1.04    0.54
   3 -12  -9   -0.40    0.53
   3 -12  -9   -0.90    0.57
  -2  12   9   -0.27    0.46
   2 -12  -9    0.42    0.54
   2 -12  -9   -0.38    0.44
  -1  12   9   -1.26    0.47
   1 -12  -9   -0.04    0.48
   1 -12  -9   -0.40    0.44
   0  12   9    2.50    0.50
   0 -12  -9    2.20    0.44
   0 -12  -9    1.41    0.45
   1  12   9    0.92    0.46
   1  12   9    0.72    0.31
  -1 -12  -9    0.49    0.42
  -1 -12  -9    1.26    0.38
   2  12   9    2.93    0.42
   2  12   9    2.58    0.51
  -2 -12  -9    1.25    0.48
   3  12   9    5.52    0.63
   3  12   9    8.35    0.79
  -3 -12  -9    7.09    0.81
   4  12   9    0.86    0.47
   4  12   9    0.49    0.46
  -4 -12  -9    0.42    0.44
   5  12   9    0.32    0.49
   5  12   9    0.40    0.45
  -5 -12  -9   -0.03    0.45
   6  12   9    1.47    0.52
   6  12   9    0.74    0.56
  -6 -12  -9    1.06    0.50
   7  12   9    0.66    0.54
   7  12   9    0.79    0.62
  -7 -12  -9    0.71    0.57
   8  12   9    0.90    0.55
   8  12   9    0.40    0.66
  -8 -12  -9    0.68    0.62
  -2  13  10   -0.16    0.61
   2 -13 -10    0.48    0.62
   2 -13 -10    1.25    0.66
  -1  13  10    0.65    0.55
   1 -13 -10    0.30    0.54
   0  13  10   -0.21    0.49
   0 -13 -10   -0.36    0.54
   1  13  10    1.03    0.52
  -1 -13 -10    0.30    0.55
   2  13  10    0.21    0.56
  -2 -13 -10    0.47    0.55
   3  13  10    0.44    0.45
   3  13  10   -0.79    0.56
  -3 -13 -10    0.16    0.49
   4  13  10   -0.64    0.55
   4  13  10   -0.28    0.53
  -4 -13 -10   -0.36    0.52
   5  13  10    0.78    0.59
   5  13  10   -0.15    0.59
  -5 -13 -10    0.12    0.53
   6  13  10    0.41    0.61
   6  13  10   -0.30    0.62
  -6 -13 -10   -0.86    0.56
  -5 -11 -15    0.68    0.56
   5  11  15   -0.63    0.61
   5  11  15    0.58    0.67
  -4 -11 -15    0.03    0.55
   4  11  15    0.10    0.63
   4  11  15   -0.64    0.57
  -3 -11 -15   -1.28    0.54
   3  11  15    0.57    0.59
   3  11  15    0.62    0.61
  -2 -11 -15    1.08    0.54
   2  11  15    1.10    0.58
   2  11  15    1.08    0.54
  -1 -11 -15   -0.61    0.52
   1  11  15    0.30    0.80
   1  11  15    0.51    0.60
   0 -11 -15    1.01    0.59
   0  11  15   -0.32    0.51
   1 -11 -15   -0.20    0.56
  -1  11  15    0.64    0.56
  -2  11  15    0.60    0.62
  -2  11  15   -0.73    0.51
  -7 -10 -14    1.82    0.58
   7  10  14    1.02    0.72
   7  10  14    2.34    0.63
   6  10  14    0.23    0.58
   6  10  14    0.18    0.56
  -5 -10 -14    0.52    0.50
   5  10  14    0.60    0.58
   5  10  14    1.21    0.57
  -4 -10 -14   -0.04    0.44
   4  10  14    0.28    0.52
   4  10  14   -0.19    0.47
  -3 -10 -14    0.41    0.43
   3  10  14    0.87    0.53
   3  10  14    1.20    0.49
  -2 -10 -14    0.43    0.43
   2  10  14    0.68    0.47
   2  10  14    0.19    0.44
  -1 -10 -14   -0.20    0.42
   1  10  14   -0.27    0.34
   1  10  14   -0.18    0.45
   1  10  14   -0.79    0.43
   0 -10 -14    0.84    0.42
   0 -10 -14    0.53    0.36
   0  10  14    1.01    0.39
   0  10  14    0.12    0.45
   1 -10 -14    0.30    0.44
   1 -10 -14    0.71    0.46
  -1  10  14    0.56    0.47
   2 -10 -14   -0.16    0.49
  -2  10  14    0.55    0.51
  -2  10  14   -0.27    0.50
   3 -10 -14    0.30    0.56
  -3  10  14   -0.07    0.53
  -3  10  14   -0.91    0.48
   4 -10 -14   -0.73    0.62
  -4  10  14   -0.04    0.54
  -4  10  14    0.34    0.54
  -5  10  14    2.04    0.59
  -5  10  14    2.34    0.66
  -9  -9 -13    0.81    0.56
   9   9  13   -0.61    0.68
   9   9  13    1.13    0.65
  -8  -9 -13    3.00    0.60
   8   9  13    4.12    0.70
   8   9  13    3.28    0.76
  -7  -9 -13    1.68    0.50
   7   9  13    1.38    0.48
   7   9  13    1.63    0.61
  -6  -9 -13    0.33    0.43
   6   9  13   -0.22    0.43
   6   9  13    0.37    0.53
  -5  -9 -13    2.25    0.47
   5   9  13    2.82    0.55
   5   9  13    1.92    0.53
  -4  -9 -13    5.19    0.72
   4   9  13    4.75    0.61
   4   9  13    5.39    0.80
  -3  -9 -13    0.37    0.36
   3   9  13   -0.01    0.40
   3   9  13    0.15    0.21
   3   9  13    0.03    0.36
  -2  -9 -13    0.26    0.35
   2   9  13    0.31    0.24
   2   9  13    0.10    0.40
   2   9  13    0.77    0.44
  -1  -9 -13    0.66    0.39
   1   9  13    0.36    0.40
   1   9  13   -0.15    0.26
   1   9  13    0.07    0.35
   0  -9 -13    0.03    0.35
   0  -9 -13    0.10    0.31
   0   9  13    0.28    0.33
   0   9  13    0.36    0.37
   0   9  13    0.67    0.33
   1  -9 -13    0.06    0.34
   1  -9 -13    0.57    0.38
  -1   9  13    0.18    0.36
  -1   9  13    0.15    0.29
   2  -9 -13    1.28    0.44
   2  -9 -13    0.30    0.42
  -2   9  13    0.38    0.26
  -2   9  13    0.61    0.39
   3  -9 -13   -0.44    0.43
  -3   9  13    0.37    0.45
  -3   9  13   -0.18    0.42
   4  -9 -13    1.28    0.55
  -4   9  13    0.89    0.45
  -4   9  13    1.29    0.45
   5  -9 -13    2.39    0.62
  -5   9  13    2.45    0.53
  -5   9  13    3.01    0.62
   6  -9 -13    0.89    0.63
  -6   9  13    0.55    0.59
  -6   9  13    0.62    0.52
 -10  -8 -12    2.82    0.71
 -10  -8 -12    2.70    0.63
  10   8  12    3.81    0.76
  -9  -8 -12    1.98    0.54
  -9  -8 -12    2.23    0.58
   9   8  12    1.75    0.65
  -8  -8 -12    2.25    0.51
   8   8  12    2.99    0.56
   8   8  12    2.36    0.59
  -7  -8 -12    2.66    0.49
   7   8  12    2.01    0.55
   7   8  12    2.21    0.50
  -6  -8 -12    0.37    0.34
   6   8  12   -0.20    0.43
   6   8  12    0.63    0.42
  -5  -8 -12    2.79    0.42
   5   8  12    3.06    0.53
   5   8  12    3.12    0.47
  -4  -8 -12    1.68    0.37
   4   8  12    2.15    0.46
   4   8  12    0.93    0.39
  -3  -8 -12    3.59    0.45
   3   8  12    3.52    0.50
   3   8  12    3.11    0.30
   3   8  12    2.94    0.47
   3   8  12    2.59    0.27
  -2  -8 -12    0.01    0.32
   2   8  12    0.16    0.35
   2   8  12    0.30    0.32
   2   8  12    0.92    0.23
  -1  -8 -12    2.10    0.37
   1   8  12    1.85    0.30
   1   8  12    1.96    0.39
   1   8  12    2.14    0.37
   1   8  12    1.75    0.32
   1   8  12    3.18    0.39
   0  -8 -12   -0.14    0.24
   0  -8 -12    0.07    0.29
   0   8  12    0.06    0.25
   0   8  12    0.33    0.29
   0   8  12    0.11    0.30
   0   8  12    0.23    0.31
   1  -8 -12    0.82    0.36
   1  -8 -12    0.50    0.31
  -1   8  12    0.46    0.26
  -1   8  12    1.40    0.34
  -1   8  12    1.17    0.26
  -1   8  12    0.61    0.33
   2  -8 -12    5.30    0.65
   2  -8 -12    5.36    0.60
  -2   8  12    4.78    0.39
  -2   8  12    5.69    0.47
  -2   8  12    5.10    0.60
   3  -8 -12   -0.10    0.37
  -3   8  12    0.46    0.34
  -3   8  12    0.03    0.21
  -3   8  12   -0.08    0.34
   4  -8 -12    5.75    0.70
  -4   8  12    3.60    0.48
  -4   8  12    3.38    0.48
   5  -8 -12    0.10    0.48
  -5   8  12    0.77    0.42
  -5   8  12    0.04    0.40
   6  -8 -12    0.24    0.56
  -6   8  12    0.86    0.50
  -6   8  12    0.58    0.45
   7  -8 -12    0.43    0.67
  -7   8  12    2.49    0.53
  -7   8  12    2.18    0.59
   8  -8 -12    1.06    0.75
  -8   8  12    0.66    0.58
  -8   8  12    2.51    0.59
 -11  -7 -11    0.09    0.61
 -11  -7 -11    1.06    0.53
  11   7  11    0.06    0.69
 -10  -7 -11   -0.06    0.45
 -10  -7 -11    0.43    0.50
  10   7  11    0.04    0.61
  -9  -7 -11   -0.02    0.43
  -9  -7 -11    0.73    0.42
   9   7  11   -0.66    0.47
  -8  -7 -11   -0.04    0.36
  -8  -7 -11   -0.51    0.42
   8   7  11    0.05    0.46
  -7  -7 -11    4.90    0.66
  -7  -7 -11    5.98    0.64
   7   7  11    6.52    0.80
  -6  -7 -11   -0.03    0.32
  -6  -7 -11   -0.83    0.32
   6   7  11    0.07    0.40
  -5  -7 -11   10.96    0.68
   5   7  11   10.38    0.73
   5   7  11   10.25    0.78
  -4  -7 -11   13.91    0.74
   4   7  11   13.84    0.88
   4   7  11   13.18    0.77
  -3  -7 -11   19.02    0.85
   3   7  11   17.05    0.89
   3   7  11   17.31    0.88
   3   7  11   17.36    0.64
   3   7  11   17.41    0.63
  -2  -7 -11   18.49    0.85
  -2  -7 -11   17.41    0.80
   2   7  11   17.97    0.71
   2   7  11   18.94    0.88
   2   7  11   17.64    0.89
   2   7  11   18.26    0.70
  -1  -7 -11    0.75    0.30
   1   7  11    1.24    0.26
   1   7  11    1.37    0.24
   1   7  11    1.17    0.24
   1   7  11    0.53    0.28
   1   7  11    0.72    0.31
   0  -7 -11    0.37    0.29
   0  -7 -11    0.36    0.22
   0   7  11    0.22    0.23
   0   7  11    0.56    0.25
   0   7  11    0.23    0.29
   0   7  11    0.23    0.21
   1  -7 -11    2.49    0.36
   1  -7 -11    2.25    0.36
  -1   7  11    2.80    0.35
  -1   7  11    2.58    0.31
  -1   7  11    2.25    0.36
  -1   7  11    3.05    0.34
   2  -7 -11    2.40    0.38
   2  -7 -11    2.32    0.35
  -2   7  11    2.12    0.35
  -2   7  11    1.84    0.36
  -2   7  11    2.51    0.28
  -2   7  11    2.03    0.23
   3  -7 -11   10.60    0.71
  -3   7  11    9.87    0.46
  -3   7  11    9.77    0.69
  -3   7  11   10.46    0.51
  -3   7  11    9.78    0.65
   4  -7 -11    3.88    0.50
  -4   7  11    3.89    0.45
  -4   7  11    3.16    0.26
  -4   7  11    3.47    0.25
  -4   7  11    2.44    0.42
   5  -7 -11    0.80    0.43
  -5   7  11    0.71    0.35
  -5   7  11    0.84    0.36
   6  -7 -11    0.20    0.49
  -6   7  11    0.20    0.36
  -6   7  11    0.86    0.37
   7  -7 -11    2.17    0.60
  -7   7  11    1.42    0.51
  -7   7  11    2.66    0.46
   8  -7 -11    4.82    0.80
  -8   7  11    5.15    0.58
  -8   7  11    4.48    0.63
   9  -7 -11    0.24    0.72
  -9   7  11   -1.03    0.47
  -9   7  11   -0.11    0.55
 -11  -6 -10    0.80    0.53
 -11  -6 -10    0.72    0.48
  11   6  10    1.56    0.63
 -10  -6 -10    0.63    0.41
 -10  -6 -10    1.25    0.49
  10   6  10    0.57    0.57
  -9  -6 -10    2.63    0.44
  -9  -6 -10    2.66    0.49
   9   6  10    2.89    0.57
  -8  -6 -10    7.86    0.73
  -8  -6 -10    7.95    0.68
   8   6  10    7.54    0.74
  -7  -6 -10    0.66    0.37
  -7  -6 -10    0.98    0.30
   7   6  10    0.59    0.41
  -6  -6 -10    8.89    0.67
  -6  -6 -10    9.65    0.62
   6   6  10    9.33    0.76
  -5  -6 -10   26.39    1.05
  -5  -6 -10   26.35    1.11
   5   6  10   24.81    1.14
   5   6  10   27.46    1.19
  -4  -6 -10   16.81    0.82
  -4  -6 -10   15.79    0.75
   4   6  10   16.31    0.55
   4   6  10   16.41    0.84
   4   6  10   16.98    0.55
   4   6  10   15.11    0.71
  -3  -6 -10    1.36    0.26
  -3  -6 -10    1.62    0.28
   3   6  10    3.00    0.41
   3   6  10    1.85    0.26
   3   6  10    2.01    0.23
   3   6  10    2.04    0.32
   3   6  10    1.85    0.23
  -2  -6 -10    7.12    0.49
  -2  -6 -10    8.07    0.49
   2   6  10    7.48    0.53
   2   6  10    7.80    0.49
   2   6  10    7.42    0.39
   2   6  10    7.66    0.55
   2   6  10    7.79    0.40
  -1  -6 -10   11.93    0.61
   1   6  10   10.20    0.56
   1   6  10   11.73    0.62
   1   6  10   11.69    0.54
   1   6  10   11.59    0.62
   1   6  10   12.84    0.55
   1   6  10   11.24    0.58
   0  -6 -10    5.10    0.44
   0  -6 -10    5.11    0.38
   0   6  10    4.17    0.35
   0   6  10    4.62    0.39
   0   6  10    5.22    0.45
   0   6  10    4.50    0.43
   0   6  10    4.51    0.54
   0   6  10    4.86    0.41
   1  -6 -10    0.38    0.22
   1  -6 -10   -0.02    0.20
  -1   6  10    0.66    0.28
  -1   6  10    0.48    0.17
  -1   6  10    0.44    0.19
  -1   6  10    0.35    0.22
  -1   6  10    0.36    0.22
   2  -6 -10   19.14    0.86
   2  -6 -10   19.74    0.86
  -2   6  10   19.74    0.85
  -2   6  10   19.11    0.84
  -2   6  10   18.91    0.73
  -2   6  10   19.17    0.94
  -2   6  10   19.07    0.75
   3  -6 -10   -0.29    0.26
  -3   6  10    0.31    0.22
  -3   6  10   -0.10    0.17
  -3   6  10    0.28    0.31
  -3   6  10    0.08    0.15
  -3   6  10    0.17    0.27
   4  -6 -10    5.89    0.65
  -4   6  10    7.81    0.38
  -4   6  10    9.45    0.63
  -4   6  10    7.47    0.36
  -4   6  10    8.79    0.58
   5  -6 -10    3.55    0.53
  -5   6  10    3.10    0.22
  -5   6  10    3.12    0.43
  -5   6  10    3.51    0.22
  -5   6  10    4.00    0.51
   6  -6 -10    5.37    0.73
  -6   6  10    5.26    0.63
  -6   6  10    6.76    0.60
   7  -6 -10    0.60    0.50
  -7   6  10    0.72    0.35
  -7   6  10    1.03    0.42
   8  -6 -10    0.31    0.55
  -8   6  10    0.78    0.43
  -8   6  10    1.60    0.40
   9  -6 -10    1.26    0.69
  -9   6  10    2.51    0.47
  -9   6  10    2.52    0.57
  10  -6 -10   -0.70    0.71
 -10   6  10    0.27    0.44
 -10   6  10    0.53    0.57
 -12  -5  -9   -0.53    0.45
 -12  -5  -9    0.91    0.58
  12   5   9    0.07    0.67
 -11  -5  -9    0.09    0.47
 -11  -5  -9    0.46    0.43
  11   5   9    0.80    0.58
 -10  -5  -9    0.51    0.43
 -10  -5  -9    0.59    0.37
  10   5   9   -0.53    0.46
  -9  -5  -9    3.97    0.55
  -9  -5  -9    3.79    0.51
   9   5   9    3.38    0.40
   9   5   9    3.77    0.56
  -8  -5  -9    6.96    0.37
  -8  -5  -9    7.42    0.56
  -8  -5  -9    7.17    0.59
   8   5   9    5.79    0.39
   8   5   9    8.25    0.80
  -7  -5  -9   15.16    0.80
  -7  -5  -9   15.64    0.57
  -7  -5  -9   15.47    0.74
   7   5   9   14.74    0.55
   7   5   9   14.52    0.70
   7   5   9   15.82    0.90
  -6  -5  -9    2.31    0.36
  -6  -5  -9    2.88    0.39
   6   5   9    2.61    0.22
   6   5   9    2.31    0.28
   6   5   9    2.99    0.45
   6   5   9    2.92    0.21
  -5  -5  -9    1.04    0.28
  -5  -5  -9    1.26    0.26
   5   5   9    1.29    0.16
   5   5   9    1.09    0.13
   5   5   9    1.63    0.34
   5   5   9    1.40    0.22
  -4  -5  -9   -0.05    0.22
  -4  -5  -9   -0.09    0.21
  -4  -5  -9    0.05    0.18
   4   5   9   -0.06    0.10
   4   5   9    0.21    0.25
   4   5   9    0.07    0.10
   4   5   9   -0.26    0.24
   4   5   9    0.03    0.16
  -3  -5  -9   -0.28    0.18
  -3  -5  -9   -0.04    0.15
  -3  -5  -9    0.07    0.19
   3   5   9    0.24    0.22
   3   5   9   -0.25    0.20
   3   5   9    0.20    0.12
   3   5   9   -0.13    0.16
   3   5   9    0.11    0.12
  -2  -5  -9   15.60    0.72
  -2  -5  -9   16.74    0.70
   2   5   9   17.01    0.76
   2   5   9   17.44    0.64
   2   5   9   17.98    0.64
   2   5   9   17.83    0.77
   2   5   9   16.96    0.70
  -1  -5  -9    5.59    0.39
   1   5   9    5.70    0.42
   1   5   9    4.82    0.33
   1   5   9    5.75    0.37
   1   5   9    5.38    0.34
   1   5   9    5.39    0.37
   1   5   9    4.51    0.39
   1   5   9    5.24    0.41
   0  -5  -9   20.15    0.78
   0  -5  -9   20.74    0.83
   0   5   9   20.41    0.83
   0   5   9   19.81    0.83
   0   5   9   20.28    0.81
   0   5   9   20.28    0.81
   0   5   9   21.27    0.78
   0   5   9   20.28    0.81
   1  -5  -9   11.10    0.56
   1  -5  -9   10.51    0.54
  -1   5   9   10.43    0.56
  -1   5   9   10.12    0.53
  -1   5   9   10.40    0.55
  -1   5   9   11.53    0.52
  -1   5   9   11.32    0.54
   2  -5  -9    3.49    0.40
  -2   5   9    3.94    0.28
  -2   5   9    3.56    0.38
  -2   5   9    4.38    0.38
  -2   5   9    4.19    0.40
  -2   5   9    3.79    0.37
  -2   5   9    4.37    0.39
  -2   5   9    4.01    0.32
   3  -5  -9    9.33    0.59
   3  -5  -9    7.98    0.52
  -3   5   9    9.44    0.41
  -3   5   9    9.94    0.57
  -3   5   9    9.95    0.45
  -3   5   9    9.05    0.57
  -3   5   9    9.46    0.51
   4  -5  -9    3.57    0.41
   4  -5  -9    3.94    0.51
  -4   5   9    4.04    0.56
  -4   5   9    4.91    0.41
  -4   5   9    3.75    0.45
  -4   5   9    4.60    0.28
   5  -5  -9    7.48    0.51
   5  -5  -9    6.60    0.67
  -5   5   9    7.89    0.51
  -5   5   9    7.76    0.34
  -5   5   9    7.32    0.33
  -5   5   9    7.47    0.59
   6  -5  -9   32.10    1.36
  -6   5   9   31.30    1.18
  -6   5   9   29.66    0.99
  -6   5   9   31.29    0.99
  -6   5   9   31.56    1.26
   7  -5  -9    0.66    0.43
  -7   5   9    0.06    0.26
  -7   5   9    0.11    0.11
  -7   5   9    0.14    0.11
  -7   5   9    0.35    0.34
   8  -5  -9   -0.30    0.48
  -8   5   9    0.34    0.34
  -8   5   9    0.10    0.37
   9  -5  -9   -0.58    0.56
  -9   5   9   -0.41    0.44
  -9   5   9    0.32    0.36
  10  -5  -9    2.04    0.72
 -10   5   9    2.19    0.59
 -10   5   9    2.11    0.38
  11  -5  -9    0.68    0.79
 -11   5   9    1.34    0.59
 -11   5   9    0.99    0.45
 -12  -4  -8    0.14    0.44
 -12  -4  -8   -0.22    0.47
  12   4   8   -1.44    0.63
 -11  -4  -8   -0.01    0.42
 -11  -4  -8    0.47    0.39
  11   4   8   -0.22    0.47
  11   4   8    0.19    0.34
 -10  -4  -8    8.44    0.75
 -10  -4  -8    8.47    0.71
  10   4   8   10.00    0.61
  10   4   8   10.40    0.91
  -9  -4  -8   -0.02    0.27
  -9  -4  -8    0.03    0.32
  -9  -4  -8    0.15    0.23
   9   4   8    0.21    0.34
   9   4   8   -0.31    0.36
   9   4   8    0.29    0.24
  -8  -4  -8    0.02    0.23
  -8  -4  -8   -0.03    0.27
   8   4   8    0.45    0.22
   8   4   8    0.09    0.22
   8   4   8    0.04    0.34
  -7  -4  -8    0.41    0.30
  -7  -4  -8    0.37    0.23
  -7  -4  -8    0.66    0.19
   7   4   8    0.42    0.32
   7   4   8    0.66    0.34
   7   4   8    0.52    0.19
  -6  -4  -8   21.81    0.83
  -6  -4  -8   21.54    0.89
  -6  -4  -8   20.72    0.74
   6   4   8   21.23    0.97
   6   4   8   18.67    0.73
   6   4   8   21.69    0.80
  -5  -4  -8    6.71    0.48
  -5  -4  -8    6.70    0.40
  -5  -4  -8    6.53    0.33
  -5  -4  -8    6.48    0.50
   5   4   8    7.17    0.54
   5   4   8    6.43    0.38
   5   4   8    7.30    0.45
   5   4   8    6.56    0.32
  -4  -4  -8   39.33    1.33
  -4  -4  -8   37.99    1.38
  -4  -4  -8   40.57    1.41
   4   4   8   39.35    1.36
   4   4   8   40.84    1.44
   4   4   8   40.52    1.25
   4   4   8   39.86    1.25
   4   4   8   38.08    1.31
  -3  -4  -8    6.49    0.44
  -3  -4  -8    6.94    0.43
  -3  -4  -8    6.48    0.38
   3   4   8    6.85    0.31
   3   4   8    6.13    0.44
   3   4   8    6.55    0.31
   3   4   8    6.61    0.41
   3   4   8    7.05    0.37
  -2  -4  -8    5.57    0.37
  -2  -4  -8    5.18    0.33
  -2  -4  -8    4.90    0.35
   2   4   8    5.36    0.28
   2   4   8    5.20    0.35
   2   4   8    4.65    0.37
   2   4   8    4.57    0.31
   2   4   8    4.86    0.27
  -1  -4  -8    8.25    0.42
   1   4   8    8.43    0.39
   1   4   8    7.96    0.40
   1   4   8    8.23    0.38
   1   4   8    8.48    0.43
   1   4   8    8.11    0.46
   1   4   8    8.03    0.43
   1   4   8    8.22    0.45
   0  -4  -8   33.83    1.15
   0  -4  -8   32.89    1.17
   0   4   8   35.06    1.16
   0   4   8   34.99    1.17
   0   4   8   32.86    1.20
   0   4   8   34.03    1.17
   0   4   8   34.83    1.18
   0   4   8   35.04    1.19
   1  -4  -8    2.13    0.27
   1  -4  -8    2.01    0.24
  -1   4   8    1.70    0.23
  -1   4   8    2.27    0.22
  -1   4   8    1.95    0.23
  -1   4   8    2.20    0.27
  -1   4   8    2.15    0.25
  -1   4   8    1.92    0.22
   2  -4  -8    3.06    0.33
  -2   4   8    2.82    0.31
  -2   4   8    2.94    0.23
  -2   4   8    3.35    0.26
  -2   4   8    2.53    0.27
  -2   4   8    2.53    0.31
  -2   4   8    2.78    0.29
  -2   4   8    2.81    0.29
   3  -4  -8   -0.46    0.19
   3  -4  -8    0.39    0.16
  -3   4   8    0.01    0.09
  -3   4   8   -0.35    0.21
  -3   4   8   -0.02    0.16
  -3   4   8   -0.09    0.14
  -3   4   8    0.03    0.13
   4  -4  -8    0.24    0.23
   4  -4  -8    0.95    0.20
  -4   4   8    0.86    0.13
  -4   4   8    0.83    0.19
  -4   4   8    0.60    0.22
  -4   4   8    1.07    0.26
  -4   4   8    0.73    0.13
  -4   4   8    0.71    0.21
   5  -4  -8   31.06    1.23
   5  -4  -8   28.48    0.99
   5  -4  -8   30.23    1.09
  -5   4   8   30.49    1.00
  -5   4   8   30.83    1.16
  -5   4   8   30.68    1.08
   6  -4  -8    0.88    0.38
   6  -4  -8    0.65    0.14
   6  -4  -8    0.74    0.24
  -6   4   8    0.80    0.15
  -6   4   8    1.25    0.31
  -6   4   8    1.23    0.25
   7  -4  -8    1.33    0.26
   7  -4  -8    1.59    0.41
   7  -4  -8    1.42    0.17
  -7   4   8    1.12    0.26
  -7   4   8    1.26    0.36
  -7   4   8    1.17    0.18
   8  -4  -8    6.71    0.36
   8  -4  -8    7.74    0.54
   8  -4  -8    5.68    0.79
  -8   4   8    6.05    0.37
  -8   4   8    6.99    0.52
  -8   4   8    7.55    0.65
   9  -4  -8    0.31    0.24
   9  -4  -8    0.93    0.49
  -9   4   8    0.76    0.30
  -9   4   8    0.55    0.38
  10  -4  -8    0.92    0.60
 -10   4   8    0.35    0.47
 -10   4   8    0.18    0.33
  11  -4  -8    0.49    0.75
 -11   4   8    0.45    0.53
 -11   4   8    0.18    0.37
 -13  -3  -7    2.57    0.66
 -13  -3  -7    2.09    0.56
  13   3   7    1.77    0.72
 -12  -3  -7    0.82    0.48
 -12  -3  -7    0.08    0.39
  12   3   7    0.45    0.59
  12   3   7    0.98    0.46
 -11  -3  -7    1.70    0.47
 -11  -3  -7    1.49    0.41
  11   3   7    1.65    0.55
  11   3   7    2.10    0.43
 -10  -3  -7   -0.63    0.27
 -10  -3  -7   -0.35    0.33
 -10  -3  -7    0.12    0.31
  10   3   7   -0.16    0.30
  10   3   7   -0.88    0.38
  -9  -3  -7    0.13    0.29
  -9  -3  -7    0.35    0.25
  -9  -3  -7    0.31    0.25
   9   3   7   -0.53    0.31
   9   3   7   -0.10    0.23
   9   3   7    0.66    0.27
  -8  -3  -7   36.89    1.29
  -8  -3  -7   38.52    1.34
  -8  -3  -7   37.60    1.42
   8   3   7   37.85    1.49
   8   3   7   36.11    1.28
   8   3   7   37.72    1.31
  -7  -3  -7   33.33    1.23
  -7  -3  -7   31.06    1.22
  -7  -3  -7   33.03    1.15
   7   3   7   31.64    1.12
   7   3   7   32.47    1.13
   7   3   7   32.45    1.29
  -6  -3  -7    2.80    0.28
  -6  -3  -7    1.74    0.31
  -6  -3  -7    2.68    0.36
  -6  -3  -7    2.55    0.29
   6   3   7    2.37    0.32
   6   3   7    3.21    0.27
   6   3   7    2.89    0.29
   6   3   7    3.18    0.43
  -5  -3  -7    8.45    0.47
  -5  -3  -7    8.53    0.42
  -5  -3  -7    7.90    0.50
  -5  -3  -7    7.03    0.37
   5   3   7    8.72    0.46
   5   3   7    8.58    0.54
   5   3   7    9.07    0.40
   5   3   7    8.38    0.40
  -4  -3  -7  102.70    3.11
  -4  -3  -7  104.27    3.20
  -4  -3  -7  103.09    3.14
  -4  -3  -7  103.32    3.23
   4   3   7  103.15    3.24
   4   3   7  103.53    3.13
   4   3   7  102.02    3.10
   4   3   7  101.25    3.18
  -3  -3  -7   84.84    2.54
  -3  -3  -7   80.84    2.60
  -3  -3  -7   84.31    2.60
  -3  -3  -7   81.39    2.51
   3   3   7   83.33    2.62
   3   3   7   80.96    2.53
   3   3   7   83.07    2.50
   3   3   7   80.75    2.57
  -2  -3  -7   26.16    0.98
  -2  -3  -7   28.54    1.00
  -2  -3  -7   28.30    0.95
   2   3   7   28.64    0.98
   2   3   7   28.33    0.93
   2   3   7   27.87    1.01
   2   3   7   28.32    0.95
   2   3   7   28.84    0.93
  -1  -3  -7  145.67    4.41
  -1  -3  -7  150.11    4.44
   1   3   7  149.33    4.41
   1   3   7  136.29    4.39
   1   3   7  149.75    4.40
   1   3   7  147.56    4.50
   1   3   7  146.63    4.45
   1   3   7  149.39    4.43
   0  -3  -7   -0.02    0.12
   0  -3  -7    0.08    0.12
   0   3   7    0.29    0.13
   0   3   7   -0.06    0.19
   0   3   7   -0.02    0.11
   0   3   7    0.34    0.11
   0   3   7    0.11    0.12
   0   3   7    0.24    0.13
   1  -3  -7   35.72    1.20
   1  -3  -7   35.08    1.21
  -1   3   7   35.43    1.18
  -1   3   7   35.80    1.20
  -1   3   7   36.03    1.22
  -1   3   7   35.32    1.19
  -1   3   7   38.73    1.34
  -1   3   7   35.72    1.20
   2  -3  -7   20.74    0.80
  -2   3   7   22.49    0.74
  -2   3   7   20.80    0.79
  -2   3   7   20.87    0.78
  -2   3   7   21.27    0.76
  -2   3   7   21.26    0.78
  -2   3   7   17.53    0.70
   3  -3  -7   44.11    1.47
   3  -3  -7   38.94    1.34
   3  -3  -7   40.37    1.43
  -3   3   7   42.58    1.34
  -3   3   7   43.62    1.43
  -3   3   7   42.57    1.38
  -3   3   7   42.71    1.45
  -3   3   7   44.45    1.43
   4  -3  -7    1.66    0.19
   4  -3  -7    2.06    0.25
   4  -3  -7    2.29    0.32
  -4   3   7    2.35    0.37
  -4   3   7    1.87    0.25
  -4   3   7    1.75    0.20
  -4   3   7    1.88    0.19
  -4   3   7    2.07    0.25
   5  -3  -7    1.73    0.21
   5  -3  -7    1.39    0.19
   5  -3  -7    1.60    0.31
  -5   3   7    1.79    0.27
  -5   3   7    1.92    0.26
  -5   3   7    1.45    0.23
  -5   3   7    1.23    0.15
  -5   3   7    1.75    0.29
   6  -3  -7    1.03    0.32
   6  -3  -7    0.90    0.19
   6  -3  -7    0.83    0.16
  -6   3   7    0.84    0.23
  -6   3   7    0.98    0.20
  -6   3   7    0.71    0.16
   7  -3  -7    1.97    0.27
   7  -3  -7    1.43    0.25
   7  -3  -7    2.29    0.44
  -7   3   7    1.92    0.34
  -7   3   7    2.30    0.32
  -7   3   7    2.16    0.25
   8  -3  -7    2.54    0.32
   8  -3  -7    3.00    0.46
   8  -3  -7    3.00    0.31
  -8   3   7    2.51    0.37
  -8   3   7    2.92    0.41
  -8   3   7    2.72    0.35
   9  -3  -7    3.17    0.34
   9  -3  -7    3.16    0.35
   9  -3  -7    3.07    0.58
  -9   3   7    2.95    0.48
  -9   3   7    2.64    0.33
  -9   3   7    3.50    0.42
  10  -3  -7    0.48    0.22
  10  -3  -7    0.39    0.50
 -10   3   7    0.88    0.40
 -10   3   7    0.10    0.28
  11  -3  -7    0.14    0.61
 -11   3   7    0.17    0.43
 -11   3   7    0.03    0.33
  12  -3  -7    0.95    0.80
 -12   3   7    0.16    0.55
 -13  -2  -6    0.03    0.43
 -13  -2  -6   -0.15    0.55
  13   2   6    0.70    0.57
  13   2   6   -0.51    0.61
 -12  -2  -6    0.22    0.40
 -12  -2  -6   -0.73    0.43
  12   2   6   -0.04    0.47
  12   2   6    0.22    0.55
 -11  -2  -6    0.89    0.41
 -11  -2  -6    0.20    0.35
  11   2   6    0.33    0.45
  11   2   6    1.06    0.46
 -10  -2  -6   15.72    0.84
 -10  -2  -6   10.71    1.11
 -10  -2  -6   14.03    0.75
  10   2   6   15.10    0.83
  10   2   6   13.88    0.71
  10   2   6   14.60    0.96
  -9  -2  -6   15.41    0.73
  -9  -2  -6   15.65    0.82
  -9  -2  -6   15.94    0.75
   9   2   6   16.58    0.93
   9   2   6   17.06    0.80
   9   2   6   13.93    0.68
  -8  -2  -6    2.92    0.34
  -8  -2  -6    3.39    0.46
  -8  -2  -6    4.13    0.38
   8   2   6    3.42    0.44
   8   2   6    4.22    0.43
  -7  -2  -6    0.31    0.16
  -7  -2  -6    0.41    0.32
  -7  -2  -6    0.17    0.21
  -7  -2  -6    0.56    0.19
   7   2   6    0.45    0.20
   7   2   6    0.33    0.25
   7   2   6    0.17    0.25
   7   2   6    0.29    0.15
  -6  -2  -6   29.73    1.07
  -6  -2  -6   28.35    0.99
  -6  -2  -6   27.76    1.09
   6   2   6   28.21    1.12
   6   2   6   29.17    1.02
   6   2   6   29.01    1.04
  -5  -2  -6   56.27    1.89
  -5  -2  -6   56.33    1.80
  -5  -2  -6   57.05    1.86
  -5  -2  -6   57.73    1.79
   5   2   6   57.29    1.84
   5   2   6   56.50    1.77
   5   2   6   57.42    1.91
   5   2   6   56.33    1.80
  -4  -2  -6    0.64    0.15
  -4  -2  -6    0.37    0.11
  -4  -2  -6    0.86    0.18
   4   2   6    0.53    0.14
   4   2   6    0.51    0.15
   4   2   6    0.92    0.20
   4   2   6    0.33    0.10
  -3  -2  -6   12.61    0.46
  -3  -2  -6   11.52    0.53
  -3  -2  -6   11.91    0.45
  -3  -2  -6   11.64    0.51
   3   2   6   11.92    0.44
   3   2   6   12.09    0.46
   3   2   6   12.24    0.49
   3   2   6   11.79    0.55
  -2  -2  -6   10.04    0.44
  -2  -2  -6   10.13    0.40
  -2  -2  -6   10.25    0.39
  -2  -2  -6   10.26    0.51
   2   2   6    9.73    0.38
   2   2   6    9.71    0.43
   2   2   6    9.48    0.45
   2   2   6   10.31    0.40
  -1  -2  -6   80.39    2.49
  -1  -2  -6   82.75    2.46
   1   2   6   82.70    2.51
   1   2   6   80.51    2.47
   1   2   6   81.03    2.47
   1   2   6   81.99    2.52
   1   2   6   80.11    2.49
   1   2   6   80.29    2.46
   0  -2  -6   65.40    1.96
   0  -2  -6   65.58    1.97
   0   2   6   63.83    1.97
   0   2   6   65.06    1.99
   0   2   6   61.05    1.98
   0   2   6   63.67    1.97
   0   2   6   66.97    1.98
   0   2   6   56.59    1.95
   1  -2  -6   57.57    1.75
   1  -2  -6   56.86    1.78
  -1   2   6   56.75    1.78
  -1   2   6   57.04    1.75
  -1   2   6   56.46    1.75
  -1   2   6   47.95    1.73
  -1   2   6   58.30    1.74
  -1   2   6   57.17    1.75
   2  -2  -6   91.59    2.73
   2  -2  -6   78.59    2.66
  -2   2   6   89.48    2.67
  -2   2   6   91.65    2.70
  -2   2   6   89.59    2.67
  -2   2   6   86.22    2.66
   3  -2  -6   33.94    1.17
   3  -2  -6   28.59    1.07
   3  -2  -6   34.39    1.08
  -3   2   6   34.15    1.08
  -3   2   6   33.82    1.13
  -3   2   6   34.19    1.13
  -3   2   6   34.07    1.08
  -3   2   6   33.31    1.16
   4  -2  -6   28.25    0.95
   4  -2  -6   28.19    1.06
   4  -2  -6   29.70    0.95
  -4   2   6   28.23    0.94
  -4   2   6   28.23    1.01
  -4   2   6   27.65    1.01
  -4   2   6   28.00    1.05
  -4   2   6   28.43    0.94
   5  -2  -6    5.62    0.30
   5  -2  -6    5.30    0.31
   5  -2  -6    4.68    0.42
   5  -2  -6    5.24    0.35
  -5   2   6    5.21    0.31
  -5   2   6    5.15    0.29
  -5   2   6    4.42    0.39
  -5   2   6    4.83    0.37
   6  -2  -6   -0.18    0.20
   6  -2  -6   -0.02    0.11
   6  -2  -6    0.27    0.26
  -6   2   6   -0.05    0.13
  -6   2   6    0.36    0.15
  -6   2   6    0.64    0.27
  -6   2   6    0.24    0.19
   7  -2  -6   28.32    1.17
   7  -2  -6   27.80    0.96
   7  -2  -6   24.07    0.95
  -7   2   6   27.70    1.07
  -7   2   6   27.91    0.95
   8  -2  -6    3.41    0.48
   8  -2  -6    3.44    0.35
   8  -2  -6    3.82    0.35
  -8   2   6    3.23    0.36
  -8   2   6    3.69    0.49
  -8   2   6    3.90    0.35
   9  -2  -6   21.39    0.86
   9  -2  -6   22.72    0.87
   9  -2  -6   22.21    1.14
  -9   2   6   21.47    0.87
  -9   2   6   21.40    0.85
  -9   2   6   22.34    1.03
  10  -2  -6    1.49    0.31
  10  -2  -6    1.79    0.53
 -10   2   6    1.86    0.43
 -10   2   6    2.54    0.31
  11  -2  -6    0.25    0.55
  11  -2  -6    0.52    0.28
 -11   2   6    0.14    0.28
 -11   2   6   -0.21    0.39
  12  -2  -6    0.24    0.73
 -12   2   6    0.23    0.53
 -13  -1  -5    0.62    0.45
 -13  -1  -5    0.43    0.54
  13   1   5   -0.73    0.60
  13   1   5   -0.14    0.61
 -12  -1  -5    0.24    0.45
 -12  -1  -5    0.19    0.39
  12   1   5    0.54    0.50
  12   1   5    0.04    0.53
 -11  -1  -5    1.17    0.41
 -11  -1  -5    2.06    0.37
  11   1   5    1.56    0.48
  11   1   5    2.19    0.49
 -10  -1  -5    1.36    0.31
 -10  -1  -5    1.29    0.34
  10   1   5    1.29    0.40
  10   1   5    1.31    0.40
  10   1   5    1.69    0.29
  -9  -1  -5    7.25    0.54
  -9  -1  -5    8.51    0.63
   9   1   5    7.99    0.50
   9   1   5    9.33    0.63
   9   1   5    9.62    0.74
  -8  -1  -5   62.68    2.11
  -8  -1  -5   65.52    2.15
  -8  -1  -5   63.34    2.05
   8   1   5   63.98    2.21
   8   1   5   65.83    2.14
   8   1   5   63.50    2.03
  -7  -1  -5   15.57    0.71
  -7  -1  -5   15.15    0.72
  -7  -1  -5   15.18    0.62
  -7  -1  -5   16.12    0.68
   7   1   5   15.84    0.76
   7   1   5   15.20    0.70
   7   1   5   14.81    0.67
   7   1   5   16.20    0.61
  -6  -1  -5    0.19    0.13
  -6  -1  -5    0.22    0.18
  -6  -1  -5    0.33    0.17
  -6  -1  -5    0.21    0.16
   6   1   5    0.13    0.11
   6   1   5    0.43    0.18
   6   1   5    0.18    0.21
   6   1   5    0.02    0.16
  -5  -1  -5   44.31    1.36
  -5  -1  -5   39.60    1.37
  -5  -1  -5   35.28    1.26
  -5  -1  -5   40.55    1.35
   5   1   5   40.53    1.25
   5   1   5   38.93    1.33
   5   1   5   40.44    1.33
   5   1   5   38.92    1.38
  -4  -1  -5    0.12    0.12
  -4  -1  -5    0.11    0.14
  -4  -1  -5    0.31    0.14
  -4  -1  -5    0.21    0.08
   4   1   5    0.24    0.07
   4   1   5    0.10    0.15
   4   1   5    0.22    0.11
   4   1   5    0.31    0.13
  -3  -1  -5   23.96    0.83
  -3  -1  -5   23.66    0.85
  -3  -1  -5   23.14    0.75
  -3  -1  -5   24.42    0.80
   3   1   5   23.56    0.75
   3   1   5   24.43    0.86
   3   1   5   23.33    0.82
   3   1   5   21.25    0.79
  -2  -1  -5   77.48    2.38
  -2  -1  -5   78.33    2.37
  -2  -1  -5   76.28    2.32
   2   1   5   76.73    2.40
   2   1   5   77.30    2.32
   2   1   5   78.33    2.38
   2   1   5   78.90    2.37
   2   1   5   77.61    2.41
  -1  -1  -5   35.28    1.15
  -1  -1  -5   34.99    1.10
  -1  -1  -5   36.59    1.15
   1   1   5   36.14    1.11
   1   1   5   35.94    1.16
   1   1   5   35.67    1.18
   1   1   5   34.83    1.14
   1   1   5   36.85    1.15
   0  -1  -5   81.46    2.42
   0  -1  -5   83.63    2.45
   0   1   5   78.93    2.40
   0   1   5   78.88    2.40
   0   1   5   77.88    2.44
   0   1   5   79.00    2.42
   0   1   5   80.90    2.44
   0   1   5   79.16    2.44
   1  -1  -5    1.43    0.13
   1  -1  -5    1.42    0.18
   1  -1  -5    1.20    0.14
  -1   1   5    1.41    0.13
  -1   1   5    1.34    0.13
  -1   1   5    1.53    0.14
  -1   1   5    1.67    0.14
   2  -1  -5   45.28    1.45
   2  -1  -5   48.83    1.45
   2  -1  -5   43.92    1.48
  -2   1   5   46.75    1.44
  -2   1   5   46.06    1.41
  -2   1   5   45.02    1.45
  -2   1   5   45.69    1.49
  -2   1   5   45.35    1.41
   3  -1  -5    0.12    0.08
   3  -1  -5   -0.04    0.14
   3  -1  -5   -0.09    0.07
  -3   1   5    0.00    0.10
  -3   1   5    0.12    0.07
  -3   1   5   -0.04    0.06
  -3   1   5   -0.12    0.14
   4  -1  -5   43.29    1.35
   4  -1  -5   42.39    1.38
   4  -1  -5   41.32    1.43
   4  -1  -5   42.36    1.31
  -4   1   5   41.42    1.34
  -4   1   5   42.22    1.30
  -4   1   5   41.28    1.38
  -4   1   5   41.98    1.42
   5  -1  -5   20.71    0.70
   5  -1  -5   20.50    0.78
   5  -1  -5   20.67    0.74
   5  -1  -5   20.19    0.83
  -5   1   5   21.10    0.75
  -5   1   5   20.53    0.84
  -5   1   5   20.70    0.79
  -5   1   5   20.93    0.69
   6  -1  -5    0.24    0.11
   6  -1  -5    0.01    0.21
   6  -1  -5    0.16    0.13
   6  -1  -5    0.08    0.16
  -6   1   5   -0.08    0.10
  -6   1   5    0.15    0.23
  -6   1   5   -0.08    0.15
  -6   1   5   -0.09    0.16
   7  -1  -5    0.27    0.23
   7  -1  -5    0.39    0.17
   7  -1  -5    0.12    0.25
   7  -1  -5    0.24    0.13
  -7   1   5    0.32    0.13
  -7   1   5    0.41    0.18
  -7   1   5    0.22    0.29
  -7   1   5    0.04    0.20
   8  -1  -5   11.61    0.85
   8  -1  -5   12.02    0.58
   8  -1  -5   10.88    0.52
  -8   1   5   12.58    0.69
  -8   1   5   11.95    0.58
  -8   1   5   12.26    0.52
   9  -1  -5    3.14    0.39
   9  -1  -5    3.89    0.50
   9  -1  -5    2.34    0.26
  -9   1   5    2.77    0.34
  -9   1   5    2.66    0.40
  -9   1   5    2.45    0.31
  10  -1  -5   15.71    0.70
  10  -1  -5   18.70    1.06
  10  -1  -5   17.46    0.80
 -10   1   5   14.17    0.78
 -10   1   5   15.93    0.70
 -10   1   5   17.77    0.92
  11  -1  -5    0.29    0.54
  11  -1  -5   -0.30    0.32
 -11   1   5   -0.03    0.25
 -11   1   5    0.55    0.40
  12  -1  -5    0.47    0.37
  12  -1  -5   -0.49    0.60
 -12   1   5    0.00    0.29
 -12   1   5    0.70    0.48
  13  -1  -5    2.33    0.87
 -13   1   5    3.15    0.64
 -13   0  -4    0.13    0.44
 -13   0  -4   -0.55    0.53
  13   0   4    0.55    0.61
  13   0   4    0.53    0.64
 -12   0  -4   -0.24    0.44
 -12   0  -4    0.69    0.38
  12   0   4    0.71    0.57
  12   0   4    0.27    0.52
 -11   0  -4    0.04    0.30
 -11   0  -4   -0.15    0.37
  11   0   4    0.46    0.46
  11   0   4   -0.12    0.37
 -10   0  -4   13.02    0.67
 -10   0  -4   11.12    0.72
  10   0   4   10.84    0.64
  10   0   4   13.32    0.85
  10   0   4   13.44    0.86
  -9   0  -4  115.72    3.57
  -9   0  -4  117.59    3.66
   9   0   4  110.58    3.54
   9   0   4  116.43    3.68
   9   0   4  115.22    3.69
  -8   0  -4    3.91    0.42
  -8   0  -4    4.37    0.44
  -8   0  -4    4.40    0.35
  -8   0  -4    3.45    0.47
   8   0   4    4.18    0.50
   8   0   4    3.72    0.33
   8   0   4    3.51    0.48
  -7   0  -4    3.56    0.37
  -7   0  -4    2.73    0.32
  -7   0  -4    3.52    0.29
  -7   0  -4    3.31    0.37
   7   0   4    3.60    0.27
   7   0   4    3.43    0.35
   7   0   4    3.41    0.42
   7   0   4    3.42    0.43
  -6   0  -4   13.99    0.53
  -6   0  -4   13.42    0.61
  -6   0  -4   12.94    0.61
  -6   0  -4   13.23    0.61
   6   0   4   14.18    0.62
   6   0   4   13.42    0.64
   6   0   4   13.96    0.53
   6   0   4   13.44    0.59
  -5   0  -4    0.64    0.15
  -5   0  -4    0.61    0.15
  -5   0  -4    0.48    0.10
  -5   0  -4    0.39    0.15
   5   0   4    0.45    0.14
   5   0   4    0.22    0.15
   5   0   4    0.34    0.16
   5   0   4    0.38    0.08
  -4   0  -4    0.40    0.12
  -4   0  -4    0.40    0.13
  -4   0  -4    0.37    0.07
  -4   0  -4    0.49    0.13
   4   0   4    0.32    0.14
   4   0   4    0.38    0.15
   4   0   4    0.41    0.07
   4   0   4    0.49    0.13
  -3   0  -4  225.77    6.63
  -3   0  -4  226.57    6.65
  -3   0  -4  224.24    6.63
  -3   0  -4  212.91    6.54
   3   0   4  213.86    6.54
   3   0   4  222.11    6.63
   3   0   4  227.29    6.66
   3   0   4  232.98    6.69
  -2   0  -4   33.91    1.08
  -2   0  -4   33.72    1.08
   2   0   4   33.09    1.09
   2   0   4   32.56    1.10
   2   0   4   33.23    1.00
   2   0   4   33.34    1.09
   2   0   4   33.77    1.08
  -1   0  -4   20.74    0.68
  -1   0  -4   20.08    0.69
  -1   0  -4   20.20    0.70
   1   0   4   20.01    0.69
   1   0   4   20.08    0.62
   1   0   4   20.06    0.62
   1   0   4   20.14    0.67
   1   0   4   20.33    0.69
   0   0  -4  189.48    5.42
   0   0  -4  186.37    5.42
   0   0  -4  180.75    5.38
   0   0   4  174.08    5.36
   0   0   4  180.78    5.41
   0   0   4  176.49    5.36
   0   0   4  184.86    5.42
   0   0   4  186.07    5.38
   1   0  -4   17.85    0.58
   1   0  -4   18.09    0.62
   1   0  -4   18.58    0.59
  -1   0   4   17.82    0.59
  -1   0   4   17.43    0.61
  -1   0   4   17.72    0.63
  -1   0   4   17.39    0.63
  -1   0   4   18.07    0.57
   2   0  -4    4.51    0.26
   2   0  -4    5.00    0.23
   2   0  -4    5.04    0.24
  -2   0   4    4.62    0.18
  -2   0   4    4.42    0.23
  -2   0   4    4.81    0.27
  -2   0   4    4.65    0.18
  -2   0   4    4.07    0.22
   3   0  -4   16.59    0.64
   3   0  -4   16.23    0.59
   3   0  -4   16.24    0.60
  -3   0   4   15.92    0.52
  -3   0   4   16.74    0.64
  -3   0   4   16.48    0.60
  -3   0   4   17.04    0.59
  -3   0   4   16.58    0.52
   4   0  -4   66.88    2.08
   4   0  -4   67.49    2.07
   4   0  -4   67.23    2.13
   4   0  -4   64.39    1.99
  -4   0   4   66.11    1.99
  -4   0   4   68.08    2.09
  -4   0   4   67.02    2.07
  -4   0   4   65.88    2.12
   5   0  -4    3.05    0.25
   5   0  -4    2.83    0.16
   5   0  -4    2.98    0.24
   5   0  -4    2.90    0.33
  -5   0   4    2.89    0.31
  -5   0   4    2.91    0.25
  -5   0   4    2.90    0.16
  -5   0   4    3.01    0.27
   6   0  -4   23.91    0.96
   6   0  -4   23.66    0.87
   6   0  -4   24.20    0.79
   6   0  -4   24.64    0.90
  -6   0   4   24.41    0.92
  -6   0   4   24.15    0.78
  -6   0   4   24.41    0.88
  -6   0   4   23.72    0.94
   7   0  -4    1.41    0.22
   7   0  -4    1.29    0.23
   7   0  -4    0.89    0.13
   7   0  -4    1.29    0.29
  -7   0   4    0.99    0.25
  -7   0   4    1.21    0.20
  -7   0   4    1.51    0.24
  -7   0   4    1.12    0.15
   8   0  -4    0.63    0.21
   8   0  -4    0.47    0.31
  -8   0   4    0.77    0.16
  -8   0   4    0.49    0.21
  -8   0   4    0.57    0.22
   9   0  -4    7.14    0.52
   9   0  -4    7.64    0.42
   9   0  -4    7.02    0.67
  -9   0   4    7.59    0.57
  -9   0   4    6.75    0.40
  -9   0   4    6.56    0.53
  10   0  -4    1.29    0.23
  10   0  -4    0.68    0.29
  10   0  -4    0.94    0.42
 -10   0   4    1.05    0.37
 -10   0   4    0.44    0.20
 -10   0   4    0.44    0.34
  11   0  -4    7.51    0.86
  11   0  -4    7.32    0.67
 -11   0   4    7.08    0.72
 -11   0   4    7.09    0.52
  12   0  -4    0.81    0.43
  12   0  -4    2.38    0.66
 -12   0   4    1.54    0.49
 -12   0   4    1.63    0.31
  13   0  -4   -0.27    0.71
  13   0  -4    0.20    0.45
 -13   0   4   -0.48    0.48
 -13   1  -3    0.46    0.55
 -13   1  -3    0.99    0.46
  13  -1   3    0.18    0.55
  13  -1   3    2.42    0.74
 -12   1  -3    1.08    0.41
 -12   1  -3    1.56    0.51
  12  -1   3    1.32    0.54
  12  -1   3    0.97    0.61
 -11   1  -3    0.82    0.36
 -11   1  -3    1.38    0.43
  11  -1   3    1.38    0.50
  11  -1   3    1.37    0.43
 -10   1  -3    8.12    0.63
 -10   1  -3    8.41    0.57
  10  -1   3    8.63    0.80
  10  -1   3    7.35    0.69
  10  -1   3    7.52    0.56
  -9   1  -3    4.30    0.43
  -9   1  -3    4.49    0.49
  -9   1  -3    4.16    0.51
   9  -1   3    3.66    0.53
   9  -1   3    4.37    0.39
   9  -1   3    3.11    0.48
  -8   1  -3    0.06    0.23
  -8   1  -3    0.00    0.16
  -8   1  -3   -0.04    0.21
   8  -1   3    0.00    0.17
   8  -1   3   -0.01    0.23
   8  -1   3    0.37    0.28
  -7   1  -3    4.75    0.50
  -7   1  -3    4.25    0.39
  -7   1  -3    5.09    0.40
  -7   1  -3    4.85    0.31
   7  -1   3    4.51    0.46
   7  -1   3    4.47    0.31
   7  -1   3    4.55    0.40
   7  -1   3    4.34    0.38
  -6   1  -3    2.73    0.23
  -6   1  -3    2.41    0.31
  -6   1  -3    2.71    0.33
   6  -1   3    2.56    0.34
   6  -1   3    2.90    0.29
   6  -1   3    2.72    0.32
   6  -1   3    2.67    0.22
  -5   1  -3    9.49    0.46
  -5   1  -3   10.10    0.46
  -5   1  -3    9.71    0.49
  -5   1  -3    9.67    0.38
   5  -1   3    9.90    0.46
   5  -1   3    9.76    0.38
   5  -1   3   10.03    0.49
   5  -1   3   10.03    0.50
  -4   1  -3    1.12    0.11
  -4   1  -3    1.11    0.15
  -4   1  -3    1.23    0.17
  -4   1  -3    1.02    0.17
   4  -1   3    0.96    0.16
   4  -1   3    1.02    0.15
   4  -1   3    1.17    0.11
   4  -1   3    1.42    0.21
  -3   1  -3   -0.11    0.11
  -3   1  -3    0.06    0.04
  -3   1  -3   -0.04    0.09
   3  -1   3   -0.11    0.09
   3  -1   3    0.09    0.09
   3  -1   3   -0.11    0.10
   3  -1   3   -0.02    0.11
   3  -1   3   -0.02    0.04
  -2   1  -3  150.35    4.44
  -2   1  -3  150.55    4.46
   2  -1   3  146.08    4.45
   2  -1   3  147.78    4.45
   2  -1   3  149.44    4.46
   2  -1   3  149.55    4.44
  -1   1  -3    4.02    0.21
  -1   1  -3    4.16    0.20
  -1   1  -3    4.07    0.22
   1  -1   3    4.06    0.20
   1  -1   3    4.60    0.22
   0   1  -3   35.07    1.09
   0   1  -3   35.65    1.13
   0   1  -3   36.15    1.09
   0   1  -3   35.30    1.13
   0  -1   3   34.94    1.12
   0  -1   3   35.34    1.09
   0  -1   3   35.25    1.06
   1   1  -3   93.40    2.86
   1   1  -3   99.10    2.87
   1   1  -3   95.37    2.82
   1   1  -3   94.55    2.80
  -1  -1   3   93.37    2.86
  -1  -1   3   96.11    2.86
  -1  -1   3   93.44    2.82
  -1  -1   3   93.54    2.80
   2   1  -3    4.95    0.26
   2   1  -3    5.81    0.24
  -2  -1   3    5.86    0.27
  -2  -1   3    5.67    0.18
  -2  -1   3    5.95    0.28
  -2  -1   3    4.46    0.27
  -2  -1   3    5.65    0.24
   3   1  -3    2.57    0.18
   3   1  -3    2.45    0.20
   3   1  -3    2.72    0.23
  -3  -1   3    2.53    0.21
  -3  -1   3    2.71    0.20
  -3  -1   3    2.55    0.19
   4   1  -3    0.24    0.03
   4   1  -3    0.25    0.14
   4   1  -3    0.30    0.11
   4   1  -3    0.12    0.11
  -4  -1   3    0.18    0.10
  -4  -1   3    0.20    0.03
  -4  -1   3    0.25    0.10
  -4  -1   3    0.26    0.12
   5   1  -3    6.48    0.40
   5   1  -3    6.65    0.35
   5   1  -3    6.71    0.36
   5   1  -3    6.55    0.24
  -5  -1   3    6.36    0.38
  -5  -1   3    6.69    0.24
  -5  -1   3    6.51    0.36
   6   1  -3   45.19    1.48
   6   1  -3   44.72    1.52
   6   1  -3   43.80    1.36
   6   1  -3   44.58    1.48
  -6  -1   3   44.74    1.36
  -6  -1   3   44.39    1.49
  -6  -1   3   43.83    1.51
  -6  -1   3   43.48    1.47
   7   1  -3    0.40    0.18
   7   1  -3    0.63    0.11
   7   1  -3    0.57    0.25
   7   1  -3    0.31    0.18
  -7  -1   3    0.69    0.11
  -7  -1   3    0.14    0.23
  -7  -1   3    0.56    0.19
  -7  -1   3    0.61    0.20
   8   1  -3    0.35    0.13
   8   1  -3    0.26    0.27
   8   1  -3    0.92    0.26
  -8  -1   3    0.33    0.25
  -8  -1   3    0.71    0.15
  -8  -1   3    0.96    0.26
  -8  -1   3    0.50    0.22
   9   1  -3    3.41    0.44
   9   1  -3    3.37    0.43
  -9  -1   3    4.05    0.31
  -9  -1   3    3.05    0.37
  -9  -1   3    3.84    0.48
  10   1  -3    0.57    0.41
  10   1  -3    0.78    0.31
  10   1  -3    0.40    0.18
 -10  -1   3    0.83    0.20
 -10  -1   3    0.73    0.30
  11   1  -3    4.26    0.62
  11   1  -3    6.21    0.66
 -11  -1   3    6.22    0.66
 -11  -1   3    6.05    0.46
  12   1  -3    2.17    0.58
  12   1  -3    0.64    0.42
 -12  -1   3    0.53    0.40
 -12  -1   3    0.09    0.27
  13   1  -3   -0.81    0.63
  13   1  -3    0.43    0.50
 -13  -1   3   -0.65    0.48
 -12   2  -2    1.44    0.42
 -12   2  -2    1.38    0.50
  12  -2   2    1.47    0.50
  12  -2   2    1.77    0.65
 -11   2  -2    6.60    0.68
 -11   2  -2    4.17    0.59
  11  -2   2    5.12    0.68
  11  -2   2    4.03    0.54
 -10   2  -2    6.70    0.55
 -10   2  -2    5.44    0.72
 -10   2  -2    6.26    0.61
  10  -2   2    7.24    0.78
  10  -2   2    6.13    0.60
  -9   2  -2   11.35    0.63
  -9   2  -2   13.72    0.72
  -9   2  -2   11.77    0.61
   9  -2   2   11.39    0.69
   9  -2   2   13.29    0.84
   9  -2   2   10.51    0.60
  -8   2  -2    0.37    0.21
  -8   2  -2    0.10    0.18
  -8   2  -2    0.30    0.22
   8  -2   2    0.16    0.30
   8  -2   2    0.27    0.23
   8  -2   2    0.01    0.19
  -7   2  -2    6.48    0.38
  -7   2  -2    7.29    0.47
  -7   2  -2    6.67    0.43
  -7   2  -2    6.50    0.50
   7  -2   2    6.85    0.38
   7  -2   2    7.01    0.54
   7  -2   2    6.76    0.47
   7  -2   2    6.26    0.44
  -6   2  -2    2.53    0.30
  -6   2  -2    2.37    0.24
  -6   2  -2    2.59    0.36
   6  -2   2    3.09    0.29
   6  -2   2    2.11    0.30
   6  -2   2    2.80    0.31
   6  -2   2    2.66    0.24
  -5   2  -2    2.84    0.22
  -5   2  -2    3.18    0.33
  -5   2  -2    3.05    0.29
   5  -2   2    3.48    0.34
   5  -2   2    2.92    0.25
   5  -2   2    3.03    0.27
   5  -2   2    2.89    0.29
  -4   2  -2    0.03    0.06
  -4   2  -2    0.01    0.15
  -4   2  -2    0.05    0.07
  -4   2  -2    0.02    0.12
   4  -2   2    0.07    0.11
   4  -2   2   -0.02    0.15
   4  -2   2    0.01    0.10
   4  -2   2   -0.01    0.11
  -3   2  -2   33.16    0.99
  -3   2  -2   32.17    1.06
  -3   2  -2   31.69    0.99
   3  -2   2   31.02    1.04
   3  -2   2   31.63    1.09
   3  -2   2   31.84    1.05
  -2   2  -2   70.26    2.12
  -2   2  -2   70.79    2.15
  -2   2  -2   69.77    2.05
  -2   2  -2   68.68    2.11
  -2   2  -2   69.86    2.05
   2  -2   2   67.87    2.15
   2  -2   2   67.83    2.12
   2  -2   2   67.47    2.11
  -1   2  -2    2.09    0.15
  -1   2  -2    2.16    0.10
  -1   2  -2    2.27    0.15
  -1   2  -2    1.87    0.17
   1  -2   2    2.25    0.10
   1  -2   2    2.27    0.19
   1  -2   2    1.99    0.15
   0   2  -2  614.02   17.78
   0   2  -2  581.68   17.77
   0  -2   2  620.24   17.79
   0  -2   2  611.35   17.77
   1   2  -2    6.27    0.28
   1   2  -2    6.30    0.23
   1   2  -2    6.30    0.28
   1   2  -2    6.33    0.25
  -1  -2   2    5.82    0.28
  -1  -2   2    6.25    0.29
  -1  -2   2    6.21    0.23
  -1  -2   2    6.71    0.25
   2   2  -2  306.74    8.76
   2   2  -2  291.59    8.68
   2   2  -2  286.81    8.76
   2   2  -2  305.17    8.74
  -2  -2   2  288.96    8.68
  -2  -2   2  301.13    8.76
  -2  -2   2  299.26    8.74
  -2  -2   2  296.03    8.76
   3   2  -2    0.20    0.10
   3   2  -2    0.25    0.08
  -3  -2   2    0.12    0.08
  -3  -2   2    0.19    0.08
  -3  -2   2    0.17    0.10
  -3  -2   2    0.19    0.10
   4   2  -2    7.21    0.24
   4   2  -2    7.03    0.37
   4   2  -2    7.68    0.37
  -4  -2   2    7.41    0.36
  -4  -2   2    7.15    0.37
  -4  -2   2    7.40    0.36
   5   2  -2    5.16    0.34
   5   2  -2    5.15    0.20
   5   2  -2    5.25    0.35
   5   2  -2    5.43    0.31
  -5  -2   2    4.79    0.32
  -5  -2   2    5.07    0.20
  -5  -2   2    4.95    0.33
   6   2  -2    0.20    0.16
   6   2  -2    0.21    0.15
   6   2  -2    0.10    0.15
   6   2  -2    0.27    0.07
  -6  -2   2    0.20    0.16
  -6  -2   2    0.03    0.16
  -6  -2   2    0.08    0.15
  -6  -2   2    0.22    0.07
   7   2  -2    2.05    0.27
   7   2  -2    1.99    0.28
   7   2  -2    2.42    0.18
   7   2  -2    2.38    0.28
  -7  -2   2    2.55    0.19
  -7  -2   2    2.55    0.33
  -7  -2   2    2.26    0.32
  -7  -2   2    2.34    0.28
   8   2  -2    8.75    0.41
   8   2  -2   10.68    0.58
   8   2  -2   10.00    0.61
  -8  -2   2   10.43    0.58
  -8  -2   2    9.80    0.57
  -8  -2   2    8.96    0.57
  -8  -2   2   10.46    0.43
   9   2  -2    0.85    0.17
   9   2  -2    0.77    0.28
   9   2  -2    0.40    0.31
  -9  -2   2    0.23    0.31
  -9  -2   2    0.47    0.29
  -9  -2   2    1.16    0.30
  -9  -2   2    0.98    0.18
  10   2  -2    1.76    0.44
  10   2  -2    1.15    0.37
  10   2  -2    1.54    0.22
 -10  -2   2    2.19    0.38
 -10  -2   2    1.84    0.24
  11   2  -2   -0.27    0.34
  11   2  -2    0.10    0.42
 -11  -2   2    0.57    0.36
 -11  -2   2    0.57    0.24
  12   2  -2    0.11    0.51
  12   2  -2   -0.14    0.43
 -12  -2   2    0.69    0.39
 -12  -2   2    0.30    0.30
  13   2  -2    0.22    0.50
  13   2  -2    0.13    0.63
 -13  -2   2    0.62    0.49
 -12   3  -1    0.23    0.48
 -12   3  -1    0.60    0.42
  12  -3   1   -0.24    0.68
 -11   3  -1    2.34    0.45
 -11   3  -1    2.57    0.45
  11  -3   1    3.23    0.66
  11  -3   1    3.33    0.45
 -10   3  -1    1.95    0.42
 -10   3  -1    1.74    0.36
  10  -3   1    1.81    0.37
  10  -3   1    2.36    0.54
  -9   3  -1    0.84    0.29
  -9   3  -1    0.46    0.26
  -9   3  -1    0.66    0.28
   9  -3   1    0.48    0.26
   9  -3   1    0.39    0.37
   9  -3   1    0.85    0.24
  -8   3  -1    4.31    0.49
  -8   3  -1    3.88    0.41
   8  -3   1    4.24    0.42
   8  -3   1    4.48    0.52
  -7   3  -1    0.07    0.21
  -7   3  -1    0.04    0.18
  -7   3  -1   -0.13    0.15
   7  -3   1    0.01    0.18
   7  -3   1   -0.12    0.27
  -6   3  -1    0.75    0.16
  -6   3  -1    0.73    0.25
  -6   3  -1    0.86    0.19
  -6   3  -1    0.53    0.15
   6  -3   1    0.61    0.26
   6  -3   1    0.65    0.18
   6  -3   1    0.55    0.15
   6  -3   1    0.57    0.17
  -5   3  -1   76.33    2.33
  -5   3  -1   74.72    2.43
  -5   3  -1   76.72    2.33
  -5   3  -1   75.38    2.40
   5  -3   1   71.26    2.38
   5  -3   1   77.22    2.34
   5  -3   1   77.06    2.35
   5  -3   1   75.65    2.45
  -4   3  -1    6.40    0.30
  -4   3  -1    6.02    0.34
  -4   3  -1    6.24    0.40
  -4   3  -1    5.42    0.28
   4  -3   1    5.92    0.41
   4  -3   1    6.06    0.29
   4  -3   1    6.02    0.34
   4  -3   1    5.91    0.32
  -3   3  -1   65.80    2.02
  -3   3  -1   67.24    2.02
  -3   3  -1   65.68    2.08
   3  -3   1   67.87    2.19
   3  -3   1   66.21    2.04
   3  -3   1   66.18    2.12
   3  -3   1   66.75    2.03
  -2   3  -1    5.33    0.30
  -2   3  -1    5.52    0.31
  -2   3  -1    5.73    0.24
  -2   3  -1    5.56    0.26
   2  -3   1    5.66    0.24
   2  -3   1    5.75    0.26
   2  -3   1    5.87    0.34
   2  -3   1    5.78    0.29
  -1   3  -1    1.33    0.16
  -1   3  -1    1.79    0.17
  -1   3  -1    1.71    0.13
  -1   3  -1    1.96    0.15
   1  -3   1    1.77    0.15
   1  -3   1    1.94    0.14
   1  -3   1    1.77    0.12
   0   3  -1    7.46    0.29
   0   3  -1    7.69    0.31
   0   3  -1    7.76    0.32
   0   3  -1    7.56    0.33
   0  -3   1    7.61    0.31
   0  -3   1    7.09    0.31
   0  -3   1    7.79    0.30
   1   3  -1  146.56    4.23
   1   3  -1  140.72    4.21
   1   3  -1  139.35    4.24
  -1  -3   1  142.18    4.25
  -1  -3   1  140.48    4.25
  -1  -3   1  138.76    4.21
  -1  -3   1  147.81    4.23
   2   3  -1    5.25    0.26
   2   3  -1    5.09    0.26
   2   3  -1    5.57    0.22
  -2  -3   1    5.73    0.27
  -2  -3   1    5.46    0.26
  -2  -3   1    5.58    0.22
   3   3  -1  296.56    8.79
   3   3  -1  294.51    8.88
   3   3  -1  298.71    8.79
  -3  -3   1  305.37    8.89
  -3  -3   1  295.96    8.85
  -3  -3   1  309.08    8.86
  -3  -3   1  300.01    8.86
   4   3  -1   97.74    2.91
   4   3  -1   92.57    2.93
   4   3  -1   93.41    2.82
   4   3  -1   94.11    2.81
  -4  -3   1   96.99    2.92
  -4  -3   1   93.21    2.93
  -4  -3   1   96.93    2.90
  -4  -3   1   94.11    2.89
   5   3  -1   22.54    0.71
   5   3  -1   22.29    0.85
   5   3  -1   22.53    0.81
   5   3  -1   22.56    0.72
   5   3  -1   22.34    0.81
  -5  -3   1   22.81    0.85
  -5  -3   1   21.83    0.81
  -5  -3   1   22.08    0.82
   6   3  -1    0.10    0.16
   6   3  -1    0.02    0.12
   6   3  -1    0.10    0.07
   6   3  -1    0.05    0.15
  -6  -3   1    0.03    0.14
  -6  -3   1    0.03    0.14
  -6  -3   1    0.00    0.07
  -6  -3   1    0.04    0.23
   7   3  -1    6.43    0.43
   7   3  -1    6.21    0.29
   7   3  -1    6.43    0.41
   7   3  -1    6.24    0.47
  -7  -3   1    6.37    0.43
  -7  -3   1    6.63    0.44
  -7  -3   1    6.43    0.31
  -7  -3   1    6.15    0.41
   8   3  -1    7.59    0.50
   8   3  -1    7.14    0.54
  -8  -3   1    6.87    0.48
  -8  -3   1    7.47    0.51
  -8  -3   1    8.19    0.38
  -8  -3   1    6.86    0.50
   9   3  -1   12.11    0.71
   9   3  -1   12.04    0.69
  -9  -3   1   11.63    0.53
  -9  -3   1   10.80    0.63
  -9  -3   1   11.28    0.68
  10   3  -1    6.36    0.39
  10   3  -1    7.40    0.68
  10   3  -1    5.83    0.64
 -10  -3   1    6.47    0.43
 -10  -3   1    6.02    0.58
  11   3  -1    2.25    0.43
  11   3  -1    3.21    0.51
  11   3  -1    3.18    0.46
 -11  -3   1    3.36    0.47
 -11  -3   1    2.90    0.32
  12   3  -1    1.15    0.48
  12   3  -1    0.90    0.52
 -12  -3   1    0.76    0.42
 -12  -3   1    0.85    0.31
  13   3  -1    0.61    0.54
  13   3  -1    0.91    0.60
 -13  -3   1    0.75    0.49
 -12   4   0    2.16    0.52
 -12   4   0    1.93    0.56
  12  -4   0    2.54    0.84
 -11   4   0    7.18    0.77
 -11   4   0    7.67    0.80
  11  -4   0    7.40    1.03
 -10   4   0    2.24    0.40
 -10   4   0    2.65    0.44
  10  -4   0    2.86    0.60
  10  -4   0    2.53    0.34
  -9   4   0    2.74    0.36
  -9   4   0    1.77    0.36
   9  -4   0    1.90    0.26
   9  -4   0    2.16    0.49
   9  -4   0    2.23    0.29
  -8   4   0    0.96    0.26
  -8   4   0    0.46    0.25
  -8   4   0    1.13    0.30
   8  -4   0    0.79    0.18
   8  -4   0    0.27    0.20
   8  -4   0    0.07    0.36
  -7   4   0    0.40    0.23
  -7   4   0    0.82    0.22
   7  -4   0    0.41    0.34
   7  -4   0    0.65    0.19
   7  -4   0    0.54    0.16
  -6   4   0   16.13    0.67
  -6   4   0   16.17    0.67
  -6   4   0   16.39    0.73
   6  -4   0   15.75    0.71
   6  -4   0   17.07    0.65
   6  -4   0   17.00    0.83
  -5   4   0    0.33    0.18
  -5   4   0    0.60    0.16
  -5   4   0    0.56    0.15
  -5   4   0    0.72    0.23
   5  -4   0    0.23    0.12
   5  -4   0    0.42    0.23
   5  -4   0    0.40    0.11
   5  -4   0    0.38    0.17
  -4   4   0    0.09    0.12
  -4   4   0   -0.01    0.13
  -4   4   0    0.27    0.12
   4  -4   0    0.00    0.19
   4  -4   0    0.05    0.09
   4  -4   0    0.01    0.13
   4  -4   0    0.04    0.08
  -3   4   0    1.24    0.17
  -3   4   0    1.13    0.19
  -3   4   0    1.05    0.14
   3  -4   0    1.01    0.21
   3  -4   0    1.03    0.15
   3  -4   0    1.27    0.17
   3  -4   0    0.90    0.13
   3  -4   0    1.05    0.13
  -2   4   0   16.12    0.63
  -2   4   0   18.32    0.68
  -2   4   0   18.37    0.62
  -2   4   0   18.08    0.69
   2  -4   0   18.32    0.64
   2  -4   0   19.25    0.72
   2  -4   0   18.38    0.67
   2  -4   0   18.32    0.62
  -1   4   0   49.55    1.50
  -1   4   0   49.51    1.55
  -1   4   0   48.22    1.53
  -1   4   0   47.47    1.49
   1  -4   0   47.96    1.49
   1  -4   0   49.05    1.53
   1  -4   0   44.28    1.50
   1  -4   0   48.75    1.56
   0   4   0   86.30    2.58
   0   4   0   87.47    2.63
   0   4   0   84.36    2.57
   0   4   0   83.95    2.57
   0  -4   0   84.71    2.58
   0  -4   0   79.97    2.57
   0  -4   0   88.54    2.61
   0  -4   0   83.62    2.57
   1   4   0   87.62    2.69
   1   4   0   92.61    2.68
   1   4   0   90.94    2.69
   1   4   0   91.12    2.70
  -1  -4   0   90.41    2.68
  -1  -4   0   93.15    2.70
  -1  -4   0   87.15    2.69
  -1  -4   0   75.16    2.68
   2   4   0    2.79    0.19
   2   4   0    2.68    0.23
   2   4   0    2.91    0.18
   2   4   0    2.75    0.21
  -2  -4   0    2.96    0.18
  -2  -4   0    2.75    0.20
  -2  -4   0    2.80    0.22
  -2  -4   0    2.71    0.23
   3   4   0    0.06    0.07
   3   4   0    0.33    0.13
  -3  -4   0    0.15    0.08
  -3  -4   0    0.09    0.09
  -3  -4   0    0.21    0.13
   4   4   0  209.00    6.11
   4   4   0  209.01    6.18
   4   4   0  202.40    6.11
   4   4   0  211.94    6.21
  -4  -4   0  210.99    6.19
  -4  -4   0  201.92    6.14
  -4  -4   0  203.58    6.21
  -4  -4   0  205.41    6.13
   5   4   0   27.92    1.03
   5   4   0   27.11    0.98
   5   4   0   27.90    0.90
   5   4   0   28.01    0.91
  -5  -4   0   29.07    1.01
  -5  -4   0   28.06    0.95
  -5  -4   0   27.25    1.02
  -5  -4   0   27.30    0.94
   6   4   0   -0.10    0.15
   6   4   0   -0.11    0.18
   6   4   0    0.07    0.16
   6   4   0   -0.10    0.11
   6   4   0    0.21    0.09
  -6  -4   0   -0.10    0.17
  -6  -4   0   -0.07    0.18
  -6  -4   0    0.00    0.14
   7   4   0   -0.17    0.19
   7   4   0    0.11    0.11
   7   4   0    0.15    0.17
   7   4   0   -0.10    0.17
  -7  -4   0   -0.03    0.13
  -7  -4   0   -0.12    0.16
  -7  -4   0    0.33    0.20
  -7  -4   0    0.03    0.17
   8   4   0    0.80    0.22
   8   4   0    0.40    0.26
  -8  -4   0    0.41    0.23
  -8  -4   0    0.48    0.17
  -8  -4   0    0.28    0.21
   9   4   0    0.55    0.28
   9   4   0   -0.07    0.31
   9   4   0    0.05    0.15
  -9  -4   0   -0.12    0.16
  -9  -4   0   -0.51    0.25
  -9  -4   0    0.31    0.28
  10   4   0   35.62    1.43
  10   4   0   36.27    1.34
  10   4   0   34.84    1.18
 -10  -4   0   35.98    1.21
 -10  -4   0   31.78    1.34
 -10  -4   0   32.33    1.29
  11   4   0    1.30    0.44
  11   4   0    1.26    0.40
 -11  -4   0    0.65    0.37
  12   4   0    0.43    0.45
  12   4   0    0.57    0.49
 -12  -4   0    0.84    0.29
 -12  -4   0   -0.09    0.39
  13   4   0    4.49    0.67
  13   4   0    5.01    0.67
 -13  -4   0    3.63    0.59
 -11   5   1   -0.09    0.45
 -11   5   1    0.17    0.48
  11  -5  -1    0.53    0.68
 -10   5   1    0.66    0.38
 -10   5   1   -0.21    0.38
  10  -5  -1    0.50    0.57
  -9   5   1    0.39    0.34
  -9   5   1    0.45    0.35
   9  -5  -1    0.29    0.21
   9  -5  -1   -0.08    0.42
  -8   5   1    5.15    0.54
  -8   5   1    6.21    0.52
   8  -5  -1    5.86    0.33
   8  -5  -1    6.14    0.40
   8  -5  -1    6.17    0.74
  -7   5   1    2.93    0.40
  -7   5   1    3.09    0.38
   7  -5  -1    2.43    0.27
   7  -5  -1    2.46    0.23
   7  -5  -1    2.13    0.41
  -6   5   1    4.12    0.38
  -6   5   1    4.33    0.42
  -6   5   1    4.86    0.42
   6  -5  -1    4.17    0.24
   6  -5  -1    4.24    0.48
  -5   5   1   12.99    0.68
  -5   5   1   13.44    0.63
  -5   5   1   13.51    0.58
  -5   5   1   13.60    0.58
   5  -5  -1   11.25    0.46
   5  -5  -1   13.11    0.48
   5  -5  -1   13.87    0.71
   5  -5  -1   12.86    0.61
  -4   5   1    0.45    0.16
  -4   5   1    0.27    0.22
  -4   5   1    0.44    0.18
  -4   5   1    0.51    0.16
   4  -5  -1    0.47    0.09
   4  -5  -1    0.27    0.20
   4  -5  -1    0.61    0.16
   4  -5  -1    0.46    0.10
  -3   5   1    0.04    0.14
  -3   5   1   -0.20    0.12
  -3   5   1   -0.02    0.20
   3  -5  -1    0.14    0.08
   3  -5  -1   -0.08    0.17
   3  -5  -1   -0.05    0.12
   3  -5  -1   -0.03    0.14
  -2   5   1    7.72    0.32
  -2   5   1    8.11    0.43
  -2   5   1    8.10    0.40
   2  -5  -1    7.70    0.32
   2  -5  -1    7.88    0.40
   2  -5  -1    8.02    0.45
   2  -5  -1    7.66    0.38
  -1   5   1   21.05    0.79
  -1   5   1   21.21    0.78
  -1   5   1   21.68    0.72
  -1   5   1   21.45    0.77
   1  -5  -1   21.64    0.76
   1  -5  -1   22.17    0.78
   1  -5  -1   20.67    0.80
   1  -5  -1   20.97    0.72
   0   5   1    0.00    0.12
   0   5   1    0.10    0.11
   0   5   1    0.31    0.12
   0  -5  -1    0.09    0.09
   0  -5  -1    0.09    0.11
   0  -5  -1    0.17    0.13
   0  -5  -1    0.46    0.12
   1   5   1   75.85    2.40
   1   5   1   78.64    2.42
   1   5   1   80.31    2.42
  -1  -5  -1   77.81    2.43
  -1  -5  -1   79.83    2.44
  -1  -5  -1   79.55    2.42
  -1  -5  -1   78.45    2.42
   2   5   1   22.77    0.78
   2   5   1   23.69    0.81
   2   5   1   22.98    0.82
   2   5   1   23.39    0.84
  -2  -5  -1   23.27    0.79
  -2  -5  -1   23.38    0.84
  -2  -5  -1   24.82    0.90
  -2  -5  -1   22.22    0.83
   3   5   1   22.64    0.78
   3   5   1   22.44    0.76
   3   5   1   21.47    0.80
   3   5   1   22.78    0.84
  -3  -5  -1   23.97    0.79
  -3  -5  -1   21.73    0.83
  -3  -5  -1   21.80    0.76
  -3  -5  -1   22.96    0.83
   4   5   1  106.75    3.24
   4   5   1  108.13    3.25
   4   5   1  107.04    3.30
   4   5   1  110.48    3.34
  -4  -5  -1  109.65    3.32
  -4  -5  -1  106.63    3.23
  -4  -5  -1  106.92    3.23
  -4  -5  -1  103.12    3.32
   5   5   1  108.25    3.27
   5   5   1  109.30    3.28
   5   5   1  110.29    3.38
  -5  -5  -1  110.26    3.37
  -5  -5  -1  104.46    3.26
  -5  -5  -1  105.16    3.38
  -5  -5  -1  109.08    3.27
   6   5   1    2.10    0.22
   6   5   1    1.46    0.28
   6   5   1    1.84    0.24
   6   5   1    1.98    0.27
  -6  -5  -1    1.12    0.23
  -6  -5  -1    1.42    0.24
  -6  -5  -1    1.66    0.24
  -6  -5  -1    1.52    0.19
   7   5   1    7.60    0.54
   7   5   1    7.81    0.40
  -7  -5  -1    7.05    0.42
  -7  -5  -1    6.93    0.52
  -7  -5  -1    7.25    0.45
  -7  -5  -1    6.52    0.48
   8   5   1   30.00    1.18
   8   5   1   29.25    1.04
   8   5   1   26.82    0.97
  -8  -5  -1   28.92    1.13
  -8  -5  -1   26.35    1.02
   9   5   1    1.89    0.22
   9   5   1    1.34    0.35
   9   5   1    1.45    0.30
  -9  -5  -1    1.96    0.28
  -9  -5  -1    1.70    0.24
  -9  -5  -1    1.82    0.35
  10   5   1    0.21    0.19
  10   5   1    0.93    0.31
  10   5   1    0.19    0.38
 -10  -5  -1    0.64    0.25
 -10  -5  -1    0.41    0.27
 -10  -5  -1    0.02    0.30
  11   5   1   -0.48    0.37
  11   5   1    0.32    0.35
 -11  -5  -1   -0.25    0.32
 -11  -5  -1    0.73    0.37
 -11  -5  -1    0.04    0.29
  12   5   1    3.45    0.53
  12   5   1    3.03    0.55
 -12  -5  -1    3.31    0.51
 -12  -5  -1    3.30    0.39
  13   5   1    1.46    0.64
  13   5   1    1.02    0.50
 -13  -5  -1    0.45    0.53
 -11   6   2    0.83    0.52
 -11   6   2    1.23    0.54
  11  -6  -2    1.16    0.78
 -10   6   2    0.29    0.46
 -10   6   2    0.12    0.45
  10  -6  -2    1.44    0.69
  -9   6   2    0.54    0.38
  -9   6   2    0.75    0.37
   9  -6  -2    0.28    0.51
  -8   6   2    0.85    0.33
  -8   6   2    0.44    0.32
   8  -6  -2    0.46    0.42
  -7   6   2    0.59    0.31
  -7   6   2    0.03    0.26
   7  -6  -2    0.16    0.39
  -6   6   2   17.87    0.83
  -6   6   2   16.24    0.77
  -6   6   2   16.74    0.77
   6  -6  -2   16.69    0.91
  -5   6   2    3.11    0.41
  -5   6   2    3.98    0.40
  -5   6   2    3.99    0.37
   5  -6  -2    3.27    0.42
  -4   6   2   22.45    0.86
  -4   6   2   23.77    0.88
  -4   6   2   22.59    0.90
  -4   6   2   23.92    0.96
   4  -6  -2   21.25    0.89
   4  -6  -2   21.20    0.70
   4  -6  -2   22.76    0.96
   4  -6  -2   20.87    0.70
  -3   6   2    4.88    0.38
  -3   6   2    5.41    0.44
  -3   6   2    5.78    0.37
   3  -6  -2    4.87    0.23
   3  -6  -2    4.52    0.36
   3  -6  -2    5.05    0.45
   3  -6  -2    4.74    0.37
  -2   6   2   51.87    1.74
  -2   6   2   52.45    1.62
  -2   6   2   53.11    1.72
  -2   6   2   52.28    1.76
   2  -6  -2   53.23    1.72
   2  -6  -2   52.94    1.74
   2  -6  -2   54.45    1.63
   2  -6  -2   53.24    1.77
  -1   6   2    9.73    0.47
  -1   6   2   10.37    0.40
  -1   6   2    9.78    0.49
  -1   6   2    9.94    0.48
   1  -6  -2   10.15    0.48
   1  -6  -2    9.70    0.47
   1  -6  -2   10.31    0.41
   1  -6  -2   10.23    0.51
   0   6   2    2.32    0.22
   0   6   2    2.64    0.27
   0   6   2    1.98    0.25
   0  -6  -2    2.71    0.22
   0  -6  -2    2.13    0.26
   0  -6  -2    2.38    0.26
   0  -6  -2    2.65    0.29
   1   6   2    3.92    0.28
   1   6   2    4.04    0.29
   1   6   2    4.23    0.29
   1   6   2    4.47    0.30
  -1  -6  -2    3.72    0.31
  -1  -6  -2    4.36    0.29
  -1  -6  -2    4.33    0.29
  -1  -6  -2    4.54    0.29
   2   6   2    1.03    0.18
   2   6   2    0.82    0.17
   2   6   2    0.74    0.15
   2   6   2    0.78    0.13
  -2  -6  -2    0.88    0.15
  -2  -6  -2    0.81    0.18
  -2  -6  -2    0.97    0.16
  -2  -6  -2    0.86    0.16
   3   6   2    7.12    0.36
   3   6   2    6.75    0.41
   3   6   2    6.73    0.31
   3   6   2    5.38    0.36
  -3  -6  -2    6.72    0.40
  -3  -6  -2    6.59    0.32
  -3  -6  -2    6.70    0.37
   4   6   2   12.31    0.51
   4   6   2   11.70    0.57
   4   6   2   11.88    0.55
   4   6   2   12.29    0.52
  -4  -6  -2   12.21    0.46
  -4  -6  -2   11.52    0.46
  -4  -6  -2   12.03    0.58
  -4  -6  -2   11.96    0.58
   5   6   2    0.26    0.16
   5   6   2    0.16    0.20
   5   6   2   -0.02    0.14
   5   6   2    0.23    0.15
  -5  -6  -2    0.18    0.19
  -5  -6  -2    0.32    0.19
  -5  -6  -2    0.18    0.11
  -5  -6  -2   -0.03    0.11
   6   6   2    8.67    0.42
   6   6   2    8.28    0.44
   6   6   2    8.15    0.56
  -6  -6  -2    7.93    0.38
  -6  -6  -2    8.01    0.52
  -6  -6  -2    8.26    0.37
  -6  -6  -2    7.48    0.50
   7   6   2    3.67    0.32
   7   6   2    3.38    0.33
   7   6   2    4.52    0.50
  -7  -6  -2    3.45    0.42
  -7  -6  -2    3.45    0.30
   8   6   2    6.22    0.62
   8   6   2    5.72    0.44
  -8  -6  -2    7.02    0.45
  -8  -6  -2    6.50    0.56
  -8  -6  -2    7.35    0.42
   9   6   2    0.67    0.22
   9   6   2    0.57    0.24
   9   6   2    0.92    0.34
  -9  -6  -2    0.45    0.31
  -9  -6  -2    0.57    0.22
  -9  -6  -2    0.35    0.21
  10   6   2    0.80    0.42
  10   6   2    1.13    0.25
  10   6   2    1.18    0.29
 -10  -6  -2    1.42    0.29
 -10  -6  -2    1.54    0.41
 -10  -6  -2    1.61    0.27
  11   6   2   -0.55    0.43
 -11  -6  -2    0.50    0.37
  12   6   2    0.64    0.51
 -12  -6  -2    0.24    0.43
  13   6   2    2.96    0.71
 -13  -6  -2    2.92    0.63
 -10   7   3    4.04    0.64
 -10   7   3    3.10    0.57
  10  -7  -3    2.47    0.77
  -9   7   3   -0.10    0.43
  -9   7   3   -0.14    0.43
   9  -7  -3   -0.30    0.54
  -8   7   3   -0.06    0.37
  -8   7   3   -0.44    0.32
   8  -7  -3    1.20    0.52
  -7   7   3    3.82    0.45
  -7   7   3    4.57    0.60
   7  -7  -3    3.48    0.54
  -6   7   3   15.45    0.78
  -6   7   3   13.25    0.77
   6  -7  -3   14.29    0.87
  -5   7   3   -0.03    0.23
  -5   7   3   -0.18    0.25
   5  -7  -3   -0.04    0.32
  -4   7   3    1.58    0.29
  -4   7   3    1.47    0.27
   4  -7  -3    2.07    0.39
   4  -7  -3    1.68    0.28
  -3   7   3    6.90    0.47
  -3   7   3    6.23    0.49
  -3   7   3    5.66    0.44
   3  -7  -3    5.16    0.25
   3  -7  -3    6.13    0.45
   3  -7  -3    6.72    0.52
  -2   7   3    5.20    0.38
  -2   7   3    4.28    0.26
  -2   7   3    5.24    0.41
  -2   7   3    4.77    0.40
   2  -7  -3    3.88    0.44
   2  -7  -3    4.01    0.25
   2  -7  -3    4.82    0.41
  -1   7   3    0.56    0.13
  -1   7   3    0.93    0.22
  -1   7   3    0.70    0.19
  -1   7   3    0.73    0.20
   1  -7  -3    0.43    0.18
   1  -7  -3    0.57    0.19
   1  -7  -3    0.55    0.20
   1  -7  -3    0.58    0.13
   0   7   3    4.64    0.34
   0   7   3    4.74    0.39
   0   7   3    4.82    0.36
   0   7   3    4.97    0.31
   0  -7  -3    4.50    0.38
   0  -7  -3    5.18    0.39
   0  -7  -3    4.75    0.37
   0  -7  -3    4.59    0.31
   1   7   3    0.17    0.14
   1   7   3    0.16    0.16
   1   7   3    0.31    0.18
   1   7   3    0.04    0.13
  -1  -7  -3    0.16    0.14
  -1  -7  -3    0.13    0.17
  -1  -7  -3    0.15    0.16
  -1  -7  -3    0.16    0.17
   2   7   3   10.31    0.51
   2   7   3   10.09    0.45
   2   7   3    9.87    0.49
   2   7   3    9.80    0.49
  -2  -7  -3   10.68    0.55
  -2  -7  -3   10.50    0.51
  -2  -7  -3    9.49    0.49
  -2  -7  -3   10.16    0.46
   3   7   3    1.48    0.21
   3   7   3    1.06    0.20
   3   7   3    1.05    0.22
   3   7   3    1.22    0.14
  -3  -7  -3    1.24    0.25
  -3  -7  -3    0.89    0.21
  -3  -7  -3    1.50    0.20
  -3  -7  -3    1.47    0.23
   4   7   3    8.49    0.48
   4   7   3    8.14    0.46
   4   7   3    8.42    0.52
   4   7   3    9.21    0.48
  -4  -7  -3    7.79    0.36
  -4  -7  -3    7.82    0.50
  -4  -7  -3    9.25    0.52
   5   7   3    5.74    0.39
   5   7   3    4.73    0.42
   5   7   3    6.35    0.50
   5   7   3    5.63    0.39
  -5  -7  -3    5.02    0.44
  -5  -7  -3    5.76    0.28
  -5  -7  -3    5.90    0.48
   6   7   3    7.45    0.43
  -6  -7  -3    7.91    0.54
  -6  -7  -3    5.55    0.33
   7   7   3    3.83    0.42
   7   7   3    3.71    0.46
  -7  -7  -3    3.60    0.50
  -7  -7  -3    3.32    0.26
   8   7   3    0.06    0.22
   8   7   3    0.58    0.25
   8   7   3    0.55    0.34
  -8  -7  -3    0.12    0.15
  -8  -7  -3   -0.13    0.15
  -8  -7  -3    0.28    0.29
   9   7   3    0.61    0.40
   9   7   3    0.26    0.25
   9   7   3   -0.49    0.22
  -9  -7  -3   -0.26    0.20
  -9  -7  -3    0.14    0.18
  -9  -7  -3   -0.16    0.30
  10   7   3   -0.20    0.27
  10   7   3    0.20    0.29
  10   7   3   -0.05    0.39
 -10  -7  -3    0.60    0.33
 -10  -7  -3   -0.23    0.23
  11   7   3   -0.25    0.48
  11   7   3    0.04    0.35
 -11  -7  -3    0.93    0.43
  12   7   3   -0.30    0.51
  12   7   3    0.51    0.43
 -12  -7  -3    0.48    0.45
  13   7   3    0.71    0.63
 -13  -7  -3    0.62    0.56
  -9   8   4    0.18    0.52
  -9   8   4    0.34    0.52
   9  -8  -4    0.34    0.70
  -8   8   4    1.92    0.48
  -8   8   4    0.77    0.46
   8  -8  -4    1.52    0.60
  -7   8   4    0.17    0.41
  -7   8   4    0.59    0.38
   7  -8  -4   -0.09    0.46
  -6   8   4    9.03    0.70
  -6   8   4    7.99    0.71
   6  -8  -4    8.74    0.85
  -5   8   4    0.51    0.30
  -5   8   4   -0.04    0.29
   5  -8  -4   -0.14    0.40
  -4   8   4    5.59    0.54
   4  -8  -4    4.98    0.50
   4  -8  -4    5.09    0.63
  -3   8   4    8.21    0.55
   3  -8  -4    7.65    0.62
   3  -8  -4    8.57    0.57
  -2   8   4    6.76    0.59
  -2   8   4    6.93    0.52
  -2   8   4    7.40    0.32
  -2   8   4    8.75    0.56
   2  -8  -4    7.64    0.34
   2  -8  -4    7.32    0.53
   2  -8  -4    7.77    0.56
  -1   8   4    5.61    0.43
  -1   8   4    5.64    0.45
  -1   8   4    6.36    0.47
  -1   8   4    6.09    0.33
   1  -8  -4    5.57    0.47
   1  -8  -4    5.41    0.46
   1  -8  -4    4.28    0.34
   0   8   4    0.84    0.23
   0   8   4    0.79    0.22
   0   8   4    1.16    0.22
   0   8   4    0.68    0.17
   0  -8  -4    1.44    0.23
   0  -8  -4    1.14    0.23
   0  -8  -4    0.89    0.24
   0  -8  -4    0.74    0.24
   1   8   4    1.96    0.27
   1   8   4    1.62    0.23
   1   8   4    1.89    0.23
   1   8   4    2.20    0.29
  -1  -8  -4    2.09    0.31
  -1  -8  -4    1.93    0.25
  -1  -8  -4    2.48    0.31
  -1  -8  -4    2.53    0.36
   2   8   4    1.04    0.23
   2   8   4    1.24    0.19
   2   8   4    1.65    0.26
   2   8   4    0.75    0.20
  -2  -8  -4    1.26    0.22
  -2  -8  -4    1.50    0.23
  -2  -8  -4    1.56    0.21
  -2  -8  -4    1.34    0.27
   3   8   4   12.69    0.66
   3   8   4   12.36    0.61
   3   8   4   11.68    0.50
  -3  -8  -4   12.48    0.63
  -3  -8  -4   12.83    0.66
  -3  -8  -4   13.05    0.53
  -3  -8  -4   12.93    0.62
   4   8   4   -0.30    0.22
   4   8   4    0.25    0.21
   4   8   4   -0.07    0.23
  -4  -8  -4   -0.49    0.24
  -4  -8  -4   -0.01    0.22
   5   8   4   -0.25    0.20
   5   8   4    0.07    0.25
   5   8   4   -0.40    0.21
  -5  -8  -4    0.04    0.11
  -5  -8  -4   -0.03    0.25
   6   8   4    0.46    0.35
   6   8   4    0.41    0.23
   6   8   4    0.45    0.24
  -6  -8  -4    0.31    0.09
  -6  -8  -4    0.24    0.10
  -6  -8  -4    0.17    0.29
   7   8   4    0.62    0.34
   7   8   4    0.98    0.28
  -7  -8  -4    0.74    0.32
  -7  -8  -4    0.79    0.10
   8   8   4    1.81    0.35
   8   8   4    1.89    0.43
   8   8   4    2.45    0.36
  -8  -8  -4    2.79    0.43
  -8  -8  -4    2.04    0.18
   9   8   4    1.06    0.47
   9   8   4    1.02    0.34
  -9  -8  -4    1.49    0.43
  10   8   4   -0.36    0.36
  10   8   4    0.65    0.46
 -10  -8  -4    0.27    0.39
  11   8   4   -0.44    0.49
  11   8   4    0.24    0.41
 -11  -8  -4    0.14    0.41
  12   8   4    0.08    0.44
  12   8   4    1.57    0.66
 -12  -8  -4    0.50    0.54
  -8   9   5   -0.12    0.49
  -8   9   5    0.00    0.54
   8  -9  -5    0.34    0.68
  -7   9   5    2.61    0.52
  -7   9   5    2.19    0.50
   7  -9  -5    1.22    0.58
  -6   9   5    1.37    0.44
  -6   9   5    1.24    0.42
   6  -9  -5    1.06    0.54
  -5   9   5    1.18    0.37
  -5   9   5    0.75    0.36
   5  -9  -5    1.06    0.51
  -4   9   5    1.06    0.33
   4  -9  -5    1.03    0.36
   4  -9  -5    1.42    0.44
  -3   9   5    9.23    0.65
   3  -9  -5    9.89    0.69
   3  -9  -5   10.68    0.79
  -2   9   5    4.30    0.51
  -2   9   5    3.19    0.21
   2  -9  -5    3.18    0.24
   2  -9  -5    2.07    0.36
   2  -9  -5    2.95    0.40
  -1   9   5    2.39    0.33
  -1   9   5    2.56    0.28
  -1   9   5    2.89    0.38
   1  -9  -5    2.95    0.39
   1  -9  -5    3.25    0.47
   1  -9  -5    2.68    0.30
   0   9   5    0.12    0.17
   0   9   5    0.15    0.23
   0   9   5    0.18    0.25
   0  -9  -5    0.14    0.23
   0  -9  -5    0.14    0.25
   0  -9  -5    0.03    0.19
   1   9   5   11.08    0.55
   1   9   5   11.36    0.64
  -1  -9  -5   10.71    0.55
  -1  -9  -5   10.90    0.65
  -1  -9  -5    8.28    0.55
   2   9   5    0.17    0.23
   2   9   5    0.41    0.27
  -2  -9  -5   -0.23    0.23
  -2  -9  -5    0.21    0.28
  -2  -9  -5    0.05    0.19
   3   9   5    2.45    0.27
   3   9   5    2.18    0.32
   3   9   5    1.97    0.31
  -3  -9  -5    2.10    0.37
  -3  -9  -5    1.45    0.29
  -3  -9  -5    1.72    0.22
   4   9   5    1.01    0.14
   4   9   5    0.79    0.27
   4   9   5    1.08    0.29
  -4  -9  -5    0.75    0.14
  -4  -9  -5    0.47    0.30
   5   9   5    1.82    0.33
   5   9   5    1.93    0.39
  -5  -9  -5    1.57    0.33
  -5  -9  -5    1.58    0.16
   6   9   5    7.97    0.62
   6   9   5    9.40    0.75
  -6  -9  -5    8.23    0.65
   7   9   5    0.73    0.33
   7   9   5    0.36    0.36
  -7  -9  -5    0.59    0.34
   8   9   5    1.11    0.44
   8   9   5    1.07    0.38
  -8  -9  -5    0.89    0.35
   9   9   5   -0.49    0.44
   9   9   5    0.39    0.38
  -9  -9  -5    0.24    0.36
  10   9   5   -0.14    0.41
  10   9   5    1.43    0.57
 -10  -9  -5    0.29    0.43
  11   9   5    0.30    0.46
  11   9   5   -0.04    0.60
 -11  -9  -5   -0.60    0.53
  12   9   5   -0.56    0.52
  12   9   5   -1.64    0.66
 -12  -9  -5    0.88    0.60
  -7  10   6   -0.39    0.48
  -7  10   6   -0.28    0.49
   7 -10  -6   -0.16    0.65
  -6  10   6    0.68    0.48
  -6  10   6    0.71    0.47
   6 -10  -6   -0.01    0.59
  -5  10   6    0.44    0.43
  -5  10   6    0.05    0.38
   5 -10  -6   -0.48    0.50
  -4  10   6    1.77    0.46
   4 -10  -6    1.21    0.44
   4 -10  -6    2.06    0.52
  -3  10   6    6.86    0.68
   3 -10  -6    8.23    0.70
   3 -10  -6    6.60    0.77
  -2  10   6    1.59    0.20
  -2  10   6    2.91    0.45
   2 -10  -6    2.32    0.39
   2 -10  -6    2.08    0.22
   2 -10  -6    2.22    0.45
  -1  10   6   -0.01    0.17
  -1  10   6    0.32    0.33
  -1  10   6    0.45    0.34
   1 -10  -6    0.26    0.31
   1 -10  -6   -0.12    0.18
   1 -10  -6   -0.26    0.29
   0  10   6    5.78    0.56
   0  10   6    5.87    0.44
   0  10   6    5.55    0.52
   0 -10  -6    5.36    0.43
   0 -10  -6    6.93    0.56
   0 -10  -6    5.86    0.56
   1  10   6    0.79    0.25
   1  10   6    0.98    0.26
   1  10   6    1.63    0.36
  -1 -10  -6    1.43    0.36
  -1 -10  -6    0.97    0.26
  -1 -10  -6    1.53    0.29
   2  10   6    0.02    0.21
   2  10   6    0.47    0.27
   2  10   6   -0.30    0.30
  -2 -10  -6    0.05    0.29
  -2 -10  -6   -0.42    0.24
  -2 -10  -6    0.27    0.21
   3  10   6    0.42    0.28
   3  10   6   -0.13    0.28
   3  10   6    0.23    0.19
  -3 -10  -6    0.44    0.29
  -3 -10  -6    0.32    0.20
   4  10   6    0.00    0.13
   4  10   6   -0.44    0.28
   4  10   6   -0.28    0.30
  -4 -10  -6    0.02    0.32
  -4 -10  -6    0.01    0.13
   5  10   6    0.75    0.33
   5  10   6    0.51    0.36
  -5 -10  -6    1.26    0.39
   6  10   6    3.85    0.48
   6  10   6    3.73    0.51
  -6 -10  -6    3.80    0.51
   7  10   6    5.24    0.54
   7  10   6    6.04    0.78
  -7 -10  -6    7.16    0.71
   8  10   6    1.11    0.39
   8  10   6    0.84    0.52
  -8 -10  -6    0.68    0.42
   9  10   6    1.00    0.45
   9  10   6    1.59    0.56
  -9 -10  -6    1.76    0.49
  10  10   6    0.69    0.62
  10  10   6    1.38    0.52
 -10 -10  -6    0.21    0.53
  11  10   6    0.15    0.53
  11  10   6    0.09    0.67
 -11 -10  -6    1.61    0.57
  -6  11   7    0.45    0.56
  -6  11   7   -0.39    0.56
   6 -11  -7   -0.29    0.67
  -5  11   7   -0.50    0.50
  -5  11   7    0.55    0.50
   5 -11  -7    0.73    0.59
  -4  11   7   -0.11    0.43
   4 -11  -7    0.16    0.53
   4 -11  -7   -0.08    0.48
  -3  11   7   -0.54    0.39
   3 -11  -7   -0.06    0.41
   3 -11  -7    0.24    0.49
  -2  11   7    2.18    0.47
   2 -11  -7    2.16    0.50
   2 -11  -7    1.84    0.44
  -1  11   7    3.94    0.38
  -1  11   7    3.86    0.51
   1 -11  -7    4.16    0.53
   1 -11  -7    4.84    0.68
   0  11   7    4.09    0.43
   0  11   7    3.73    0.49
   0  11   7    3.27    0.43
   0 -11  -7    4.50    0.54
   0 -11  -7    4.25    0.48
   1  11   7   13.02    0.72
   1  11   7   14.63    0.85
   1  11   7   12.86    0.68
  -1 -11  -7   11.99    0.67
  -1 -11  -7   13.39    0.84
  -1 -11  -7   13.77    0.76
   2  11   7    1.58    0.42
   2  11   7    1.21    0.28
   2  11   7    1.93    0.36
  -2 -11  -7    1.09    0.40
  -2 -11  -7    1.56    0.39
  -2 -11  -7    1.69    0.30
   3  11   7    1.00    0.39
   3  11   7    0.83    0.37
  -3 -11  -7    1.01    0.39
  -3 -11  -7    1.00    0.25
   4  11   7    1.11    0.41
   4  11   7    2.12    0.44
  -4 -11  -7    1.76    0.42
  -4 -11  -7    1.28    0.18
   5  11   7    1.81    0.43
   5  11   7    1.85    0.44
  -5 -11  -7    1.83    0.42
   6  11   7    0.33    0.42
   6  11   7   -0.79    0.42
  -6 -11  -7   -0.42    0.40
   7  11   7    0.69    0.51
   7  11   7    1.07    0.46
  -7 -11  -7    1.73    0.47
   8  11   7    0.81    0.53
   8  11   7    0.62    0.47
  -8 -11  -7    1.26    0.51
   9  11   7   -0.07    0.52
   9  11   7    0.26    0.60
  -9 -11  -7    0.84    0.49
  10  11   7    1.31    0.71
  10  11   7    1.35    0.61
 -10 -11  -7    0.98    0.61
  -4  12   8    0.24    0.57
  -4  12   8   -0.20    0.57
   4 -12  -8    0.67    0.66
  -3  12   8   -0.50    0.53
   3 -12  -8    0.73    0.51
   3 -12  -8    0.51    0.59
  -2  12   8    0.36    0.48
   2 -12  -8    0.39    0.47
   2 -12  -8    0.28    0.54
  -1  12   8    0.50    0.47
   1 -12  -8    0.45    0.49
   1 -12  -8    0.35    0.46
   0  12   8    0.88    0.44
   0 -12  -8    0.77    0.41
   0 -12  -8   -0.24    0.41
   1  12   8    4.30    0.56
   1  12   8    3.82    0.41
  -1 -12  -8    4.25    0.47
  -1 -12  -8    4.15    0.57
   2  12   8   -0.14    0.42
   2  12   8   -0.15    0.35
  -2 -12  -8    0.41    0.31
  -2 -12  -8    0.02    0.44
   3  12   8    2.67    0.51
   3  12   8    4.14    0.53
  -3 -12  -8    3.28    0.52
   4  12   8    1.19    0.42
   4  12   8    0.82    0.44
  -4 -12  -8    1.31    0.45
   5  12   8    0.76    0.46
   5  12   8    0.26    0.49
  -5 -12  -8    0.68    0.45
   6  12   8    0.26    0.53
   6  12   8    0.16    0.46
  -6 -12  -8    0.52    0.53
   7  12   8    0.47    0.52
   7  12   8    1.04    0.59
  -7 -12  -8    1.57    0.58
   8  12   8   -0.59    0.54
   8  12   8   -0.80    0.61
  -8 -12  -8    0.32    0.54
   9  12   8   -0.13    0.66
   9  12   8    0.75    0.61
  -9 -12  -8    0.06    0.59
  -2  13   9    0.76    0.59
   2 -13  -9    0.75    0.60
   2 -13  -9   -0.96    0.59
  -1  13   9   -0.01    0.57
   1 -13  -9   -0.59    0.56
   1 -13  -9   -0.05    0.54
   0  13   9   -0.52    0.55
   0 -13  -9    0.68    0.55
   1  13   9    3.41    0.58
  -1 -13  -9    4.72    0.70
   2  13   9    0.18    0.53
   2  13   9    0.27    0.44
  -2 -13  -9   -0.17    0.50
   3  13   9   -0.65    0.43
   3  13   9    1.77    0.57
  -3 -13  -9    0.77    0.56
   4  13   9   -0.15    0.54
   4  13   9    0.85    0.55
  -4 -13  -9    0.95    0.54
   5  13   9   -1.14    0.53
   5  13   9    0.04    0.56
  -5 -13  -9    0.49    0.53
   6  13   9    0.12    0.60
   6  13   9    0.09    0.57
  -6 -13  -9   -0.47    0.51
   7  13   9   -0.05    0.59
  -7 -13  -9    0.06    0.62
  -3 -11 -16    2.72    0.66
   3  11  16    2.67    0.70
   3  11  16    1.13    0.67
  -2 -11 -16    0.06    0.55
   2  11  16    0.27    0.57
   2  11  16    1.45    0.63
  -1 -11 -16    1.39    0.62
   1  11  16    0.65    0.60
   0 -11 -16    0.00    0.61
   0  11  16   -0.56    0.60
  -6 -10 -15    0.88    0.55
   6  10  15    2.50    0.65
   6  10  15    0.72    0.68
  -5 -10 -15    0.51    0.51
   5  10  15    0.90    0.56
   5  10  15   -1.14    0.58
  -4 -10 -15    0.12    0.48
   4  10  15    0.94    0.61
   4  10  15   -0.09    0.58
  -3 -10 -15    1.65    0.54
   3  10  15    1.28    0.56
   3  10  15    1.04    0.55
  -2 -10 -15    2.53    0.57
   2  10  15    2.67    0.57
   2  10  15    2.27    0.61
  -1 -10 -15   -0.59    0.44
   1  10  15   -0.60    0.45
   1  10  15   -0.66    0.48
   0 -10 -15   -0.02    0.51
   0  10  15   -0.11    0.44
   0  10  15   -0.14    0.41
   0  10  15    0.67    0.49
   1 -10 -15   -0.15    0.45
   1 -10 -15   -0.26    0.51
  -1  10  15   -0.39    0.52
   2 -10 -15    0.51    0.52
  -2  10  15   -0.04    0.54
  -2  10  15    0.39    0.54
   3 -10 -15    2.27    0.61
  -3  10  15    0.48    0.57
  -3  10  15   -0.56    0.56
  -4  10  15    4.37    0.76
  -4  10  15    2.53    0.63
  -8  -9 -14    0.25    0.56
   8   9  14    1.35    0.61
   8   9  14    1.15    0.68
  -7  -9 -14    0.22    0.50
   7   9  14   -0.03    0.65
   7   9  14    0.94    0.58
  -6  -9 -14    0.03    0.44
   6   9  14    0.00    0.59
   6   9  14    0.70    0.52
  -5  -9 -14   -0.59    0.40
   5   9  14   -0.35    0.53
   5   9  14   -0.38    0.48
  -4  -9 -14    7.71    0.79
   4   9  14    7.51    0.84
   4   9  14    7.36    0.91
  -3  -9 -14    2.03    0.44
   3   9  14    2.93    0.58
   3   9  14    2.71    0.56
  -2  -9 -14    0.51    0.40
   2   9  14    0.01    0.26
   2   9  14    0.17    0.45
   2   9  14    0.84    0.45
  -1  -9 -14    8.68    0.78
   1   9  14    8.21    0.80
   1   9  14    6.64    0.79
   1   9  14    7.44    0.62
   0  -9 -14    8.38    0.79
   0   9  14    7.88    0.80
   0   9  14    8.17    0.69
   0   9  14    7.69    0.75
   1  -9 -14    0.63    0.45
   1  -9 -14   -0.02    0.39
  -1   9  14    0.73    0.44
  -1   9  14    0.90    0.35
   2  -9 -14    1.54    0.49
  -2   9  14    1.19    0.35
  -2   9  14    0.87    0.46
  -2   9  14    0.95    0.47
   3  -9 -14    2.96    0.60
  -3   9  14    3.11    0.55
  -3   9  14    3.27    0.58
   4  -9 -14    0.60    0.57
  -4   9  14    0.44    0.50
  -4   9  14    0.55    0.54
   5  -9 -14    0.43    0.64
  -5   9  14    0.21    0.54
  -5   9  14    0.90    0.57
   6  -9 -14    1.23    0.68
  -6   9  14    0.13    0.58
  -9  -8 -13    0.43    0.58
  -9  -8 -13   -0.66    0.51
   9   8  13   -0.52    0.60
  -8  -8 -13    0.21    0.47
   8   8  13    0.16    0.51
   8   8  13   -0.50    0.57
  -7  -8 -13   -0.30    0.43
   7   8  13    0.00    0.56
   7   8  13    0.17    0.49
  -6  -8 -13    3.31    0.50
   6   8  13    1.89    0.50
   6   8  13    2.96    0.61
  -5  -8 -13   20.91    1.02
   5   8  13   21.47    1.18
   5   8  13   21.55    1.15
  -4  -8 -13   -0.30    0.31
   4   8  13    0.33    0.39
   4   8  13    1.22    0.45
   4   8  13   -0.13    0.14
  -3  -8 -13    2.14    0.39
   3   8  13    2.37    0.27
   3   8  13    2.85    0.49
   3   8  13    2.22    0.49
  -2  -8 -13    8.44    0.67
   2   8  13    9.21    0.58
   2   8  13    9.99    0.79
   2   8  13    8.89    0.76
   2   8  13    8.99    0.55
  -1  -8 -13    1.14    0.39
   1   8  13    1.68    0.31
   1   8  13    1.67    0.41
   1   8  13    1.67    0.39
   1   8  13    1.77    0.31
   0  -8 -13    3.33    0.46
   0   8  13    3.12    0.43
   0   8  13    3.73    0.49
[truncated: 565,827 more chars]
